# Supplementary material for: Origin and fate of pseudogenes in Hemiascomycetes: a comparative analysis
Source: BMC Genomics. 2010 Apr 22;11:260. doi: 10.1186/1471-2164-11-260 (PMC2876123; doi:10.1186/1471-2164-11-260)
Supplement: Additional file 1 — Table S1 and Table S2. - Table S1. List and characteristics of the detected pseudogenes in the 8 studied yeast genomes. - Table S2. List of gene families (or singletons) with detected pseudogenes. [file 1471-2164-11-260-S1.XLS]

## Sheet: TableS1
Species	Name	Chromosome	Start	End	Strand	Bestmatch	Protein Family	R.L.	D.A.	D.N.	Stop	FS	Conserved or Duplicated
Cagl	CAGL0Ap1	Cagl0A	1607	4868	C	CAGL0E06666g	GL3C0749	0.24	0.15	0.2	5	3	-
Cagl	CAGL0Ap2	Cagl0A	475982	476598	W	CAGL0A00165g	GL3R3564	0.73	0.54	0.32	7	5	-
Cagl	CAGL0Bp1	Cagl0B	1479	4422	C	CAGL0K00110g	GL3M4601	1.0	0.51	0.29	0	8	-
Cagl	CAGL0Bp2	Cagl0B	161788	162654	W	SAKL0H06886g	GL3R3446	0.99	0.47	0.62	1	0	-
Cagl	CAGL0Bp3	Cagl0B	295105	296918	W	CAGL0C04048g	GL3C0081	0.88	0.66	0.68	2	1	-
Cagl	CAGL0Bp4	Cagl0B	498193	501399	W	CAGL0K00110g	GL3M4601	0.9	0.51	0.29	5	7	CAGL0Jp2
Cagl	CAGL0Cp1	Cagl0C	89757	89970	W	CAGL0C00781g	singleton	0.27	0.28	0.01	0	2	-
Cagl	CAGL0Cp2	Cagl0C	100767	101458	W	CAGL0C00781g	singleton	0.9	0.28	0.01	0	3	-
Cagl	CAGL0Cp3	Cagl0C	104424	107714	W	CAGL0C01133g	GL3M4601	0.69	0.48	0.37	0	0	-
Cagl	CAGL0Cp4	Cagl0C	108553	109043	W	CAGL0C00781g	singleton	0.63	0.28	0.01	0	3	-
Cagl	CAGL0Cp5	Cagl0C	542631	543770	C	CAGL0D06710g	singleton	0.99	0.22	0.12	5	4	-
Cagl	CAGL0Cp6	Cagl0C	555326	557470	W	CAGL0C00110g	GL3C0749	1.0	0.22	0.06	1	0	-
Cagl	CAGL0Dp1	Cagl0D	3087	5441	C	CAGL0L00227g	GL3C3673	0.13	0.37	0.51	1	6	-
Cagl	CAGL0Dp2	Cagl0D	646656	647672	W	CAGL0J03168g	GL3R1824	0.35	0.38	0.23	13	4	-
Cagl	CAGL0Dp3	Cagl0D	649406	651701	W	CAGL0L13310g	GL3M4601	0.44	0.48	0.53	4	10	-
Cagl	CAGL0Ep1	Cagl0E	1439	6419	C	CAGL0L00157g	GL3M4601	0.98	0.51	0.21	7	11	-
Cagl	CAGL0Fp1	Cagl0F	1240	4816	C	CAGL0K00110g	GL3M4601	0.87	0.53	0.61	7	12	-
Cagl	CAGL0Gp1	Cagl0G	2725	5682	C	CAGL0L00157g	GL3M4601	0.44	0.34	0.75	12	7	-
Cagl	CAGL0Gp2	Cagl0G	900559	901052	C	CAGL0G07183g	GL3R4519	0.6	0.61	0.57	2	3	-
Cagl	CAGL0Gp3	Cagl0G	982457	982676	C	CAGL0G10219g	GL3M4601	0.07	0.28	0.23	2	2	-
Cagl	CAGL0Hp1	Cagl0H	4229	7594	C	CAGL0K00110g	GL3M4601	0.96	0.46	0.52	0	6	-
Cagl	CAGL0Hp2	Cagl0H	768494	768742	W	YGL235W	singleton	0.46	0.39	0.68	1	0	-
Cagl	CAGL0Hp3	Cagl0H	802687	803022	W	YOR028C	GL3C2797	0.36	0.4	0.57	2	0	-
Cagl	CAGL0Ip1	Cagl0I	2406	8323	C	CAGL0I10147g	singleton	0.31	0.41	0.42	0	13	-
Cagl	CAGL0Jp1	Cagl0J	1576	4156	C	CAGL0L00157g	GL3M4601	0.38	0.4	0.13	4	3	-
Cagl	CAGL0Jp2	Cagl0J	1188148	1192029	W	CAGL0K00110g	GL3M4601	1.0	0.6	0.51	17	22	CAGL0Bp4*
Cagl	CAGL0Kp1	Cagl0K	726675	727695	C	SAKL0B06028g	GL3C0099	0.75	0.33	0.58	1	3	-
Cagl	CAGL0Lp1	Cagl0L	11754	12031	W	CAGL0F09229g	GL3R0539	0.05	0.11	0.07	0	2	-
Cagl	CAGL0Lp2	Cagl0L	13121	14586	C	CAGL0E00231g	GL3M4601	0.07	0.48	0.43	8	9	-
Cagl	CAGL0Lp3	Cagl0L	844092	844310	C	SAKL0H23122g	singleton	0.35	0.61	0.68	0	0	-
Cagl	CAGL0Lp4	Cagl0L	871235	871423	W	ZYRO0E03784g	GL3C3773	0.84	0.51	0.64	1	0	-
Cagl	CAGL0Lp5	Cagl0L	1072243	1073697	W	YOR043W	GL3R3451	1.0	0.48	0.65	1	2	-
Cagl	CAGL0Lp6	Cagl0L	1451031	1451307	C	KLLA0D17952g	singleton	0.81	0.51	0.24	0	2	-
Cagl	CAGL0Mp1	Cagl0M	918329	920777	C	YJR089W	GL3C3822	0.17	0.65	0.68	4	1	-
Cagl	CAGL0Mp2	Cagl0M	1026109	1027221	W	CAGL0B04741g	GL3R1140	0.71	0.41	0.28	13	7	-
Cagl	CAGL0Mp3	Cagl0M	1028796	1029506	W	CAGL0B04697g	GL3C0586	0.74	0.33	0.15	4	5	-
Cagl	CAGL0Mp4	Cagl0M	1130554	1130748	W	SAKL0H16478g	GL3C3720	0.37	0.34	0.59	2	1	-
Cagl	CAGL0Mp5	Cagl0M	1245953	1246267	C	SAKL0F08734g	GL3R0853	0.14	0.22	0.62	1	0	-
Deha	DEHA2Ap1	Deha2A	10097	10934	C	DEHA2C00132g	GL3C0171	0.43	0.26	0.22	1	5	-
Deha	DEHA2Ap2	Deha2A	11509	13062	W	DEHA2A06886g	GL3C0236	0.86	0.29	0.53	3	2	-
Deha	DEHA2Ap3	Deha2A	20056	22054	C	DEHA2C00132g	GL3C0171	1.0	0.26	0.22	3	5	-
Deha	DEHA2Ap4	Deha2A	28171	30086	W	DEHA2B15994g	GL3C0039	0.99	0.42	0.54	2	7	-
Deha	DEHA2Ap5	Deha2A	37821	38078	C	DEHA2D12056g	GL3C0045	0.03	0.4	0.24	5	2	-
Deha	DEHA2Ap6	Deha2A	62166	62602	W	DEHA2B12958g	GL3C0002	0.22	0.6	0.68	4	4	-
Deha	DEHA2Ap7	Deha2A	329578	330240	W	DEHA2G04312g	GL3R0528	0.14	0.35	0.57	1	3	-
Deha	DEHA2Ap8	Deha2A	636668	638257	W	DEHA2A07744g	GL3C0006	1.0	0.19	0.32	3	3	-
Deha	DEHA2Ap9	Deha2A	866351	867127	W	DEHA2A10252g	GL3C3852	0.98	0.22	0.09	0	3	-
Deha	DEHA2Ap10	Deha2A	877730	879334	C	DEHA2A10362g	GL3C0007	0.97	0.15	0.11	6	3	-
Deha	DEHA2Ap11	Deha2A	1192803	1193073	C	DEHA2E01738g	GL3R1861	0.06	0.03	0.08	0	2	-
Deha	DEHA2Ap12	Deha2A	1215096	1215371	W	DEHA2B11616g	GL3C0018	0.08	0.73	0.64	4	0	-
Deha	DEHA2Ap13	Deha2A	1216117	1216870	W	DEHA2C17820g	GL3C0007	0.39	0.5	0.56	5	4	-
Deha	DEHA2Ap14	Deha2A	1226792	1227227	W	DEHA2A10714g	GL3C0080	0.29	0.36	0.58	4	2	-
Deha	DEHA2Ap15	Deha2A	1235919	1236226	W	DEHA2E00198g	GL3C3819	0.25	0.16	0.05	1	1	-
Deha	DEHA2Ap16	Deha2A	1236571	1237114	C	DEHA2F27346g	GL3C0576	0.58	0.5	0.44	4	4	-
Deha	DEHA2Ap17	Deha2A	1245714	1249906	W	DEHA2G00110g	GL3C3959	0.91	0.22	0.04	4	3	-
Deha	DEHA2Ap18	Deha2A	1249055	1249284	C	DEHA2D00418g	singleton	0.91	0.4	0.18	1	2	DEHA2Cp1
Deha	DEHA2Bp1	Deha2B	7255	7415	C	DEHA2F00110g	GL3C3959	0.03	0.3	0.33	0	1	-
Deha	DEHA2Bp2	Deha2B	7891	8859	W	DEHA2E00220g	GL3C4485	0.35	0.64	0.6	1	5	-
Deha	DEHA2Bp3	Deha2B	15297	15689	C	DEHA2C00132g	GL3C0171	0.22	0.53	0.58	2	7	-
Deha	DEHA2Bp4	Deha2B	18377	19412	W	DEHA2A14542g	GL3C0522	0.98	0.2	0.39	2	2	-
Deha	DEHA2Bp5	Deha2B	19815	20217	W	DEHA2E00220g	GL3C4485	0.14	0.64	0.6	2	2	-
Deha	DEHA2Bp6	Deha2B	46262	48038	C	YFL053W	GL3R0474	0.98	0.54	0.66	3	4	-
Deha	DEHA2Bp7	Deha2B	65253	65970	C	DEHA2B00858g	GL3C0005	0.34	0.32	0.63	2	6	-
Deha	DEHA2Bp8	Deha2B	893881	894522	C	DEHA2B00110g	GL3C0079	0.23	0.56	0.53	7	3	-
Deha	DEHA2Bp9	Deha2B	897580	898507	C	YDR280W	GL3R2938	0.94	0.43	0.6	1	1	-
Deha	DEHA2Bp10	Deha2B	1292729	1293287	W	DEHA2D19052g	singleton	0.59	0.53	0.29	5	4	-
Deha	DEHA2Bp11	Deha2B	1323182	1323705	W	DEHA2D00440g	GL3C0002	0.3	0.56	0.56	6	6	DEHA2Bp16* DEHA2Fp10*
Deha	DEHA2Bp12	Deha2B	1330053	1331414	W	DEHA2D00352g	GL3C0171	0.72	0.42	0.52	4	8	-
Deha	DEHA2Bp13	Deha2B	1334623	1335974	C	DEHA2B00352g	GL3R4134	0.97	0.42	0.57	1	6	-
Deha	DEHA2Bp14	Deha2B	1336530	1336939	C	DEHA2C00506g	GL3C0007	0.28	0.58	0.52	5	4	-
Deha	DEHA2Bp15	Deha2B	1337612	1337848	C	DEHA2B00352g	GL3R4134	0.16	0.42	0.57	0	0	-
Deha	DEHA2Bp16	Deha2B	1338108	1338565	W	DEHA2D00440g	GL3C0002	0.28	0.56	0.56	5	5	DEHA2Bp11* DEHA2Fp10*
Deha	DEHA2Cp1	Deha2C	2060	2303	W	DEHA2D00418g	singleton	0.94	0.43	0.17	0	3	DEHA2Ap18
Deha	DEHA2Cp2	Deha2C	5707	5824	C	DEHA2F00132g	GL3C3158	0.12	0.07	0.03	0	1	DEHA2Gp1
Deha	DEHA2Cp3	Deha2C	19209	19802	C	DEHA2E00176g	singleton	0.25	0.67	0.4	6	3	-
Deha	DEHA2Cp4	Deha2C	28106	29525	W	DEHA2B00352g	GL3R4134	1.0	0.37	0.49	0	2	-
Deha	DEHA2Cp5	Deha2C	30271	30783	W	DEHA2C00506g	GL3C0007	0.35	0.58	0.59	7	5	-
Deha	DEHA2Cp6	Deha2C	31340	32748	W	DEHA2B00352g	GL3R4134	0.99	0.37	0.49	0	1	-
Deha	DEHA2Cp7	Deha2C	34429	34689	C	DEHA2F00110g	GL3C3959	0.06	0.28	0.48	3	0	-
Deha	DEHA2Cp8	Deha2C	37837	38051	C	DEHA2C00176g	GL3C4087	1.0	0.37	0.52	0	3	-
Deha	DEHA2Cp9	Deha2C	43474	43696	C	DEHA2D16170g	GL3C0188	0.23	0.17	0.24	1	2	-
Deha	DEHA2Cp10	Deha2C	50763	51049	C	DEHA2F00110g	GL3C3959	0.07	0.28	0.48	1	3	-
Deha	DEHA2Cp11	Deha2C	57202	58684	C	DEHA2D14762g	GL3C0215	0.97	0.68	0.66	0	2	-
Deha	DEHA2Cp12	Deha2C	65053	65268	W	DEHA2F00264g	GL3C0171	0.11	0.53	0.17	3	2	-
Deha	DEHA2Cp13	Deha2C	65500	66568	W	DEHA2B16676g	GL3C0079	0.54	0.56	0.41	11	9	-
Deha	DEHA2Cp14	Deha2C	66350	67021	C	DEHA2B16390g	singleton	0.79	0.48	0.34	3	3	-
Deha	DEHA2Cp15	Deha2C	70199	70770	W	DEHA2D00528g	GL3R4154	0.76	0.42	0.43	4	5	-
Deha	DEHA2Cp16	Deha2C	70805	71048	W	DEHA2B16412g	GL3C4144	0.37	0.53	0.39	1	2	-
Deha	DEHA2Cp17	Deha2C	73096	73933	W	DEHA2B16500g	GL3C0002	0.31	0.19	0.14	9	5	-
Deha	DEHA2Cp18	Deha2C	75461	76610	C	DEHA2D14212g	GL3R3445	0.9	0.35	0.35	8	4	-
Deha	DEHA2Cp19	Deha2C	96966	98445	W	DEHA2C17930g	GL3C0007	0.95	0.45	0.57	2	3	-
Deha	DEHA2Cp20	Deha2C	147447	149296	W	DEHA2C01540g	GL3C0079	0.91	0.18	0.17	3	2	-
Deha	DEHA2Cp21	Deha2C	165192	166890	C	DEHA2B00220g	GL3C0074	0.8	0.59	0.59	15	9	-
Deha	DEHA2Cp22	Deha2C	527810	528766	C	DEHA2C05874g	GL3C0002	0.47	0.22	0.23	7	6	-
Deha	DEHA2Cp23	Deha2C	651214	651489	C	DEHA2D09240g	GL3C0171	0.12	0.39	0.2	1	1	-
Deha	DEHA2Cp24	Deha2C	695902	696296	W	DEHA2C07832g	GL3C0004	0.23	0.46	0.55	0	1	-
Deha	DEHA2Cp25	Deha2C	839729	841005	C	DEHA2C09372g	singleton	1.0	0.22	0.21	0	1	-
Deha	DEHA2Cp26	Deha2C	1154223	1155685	W	ZYRO0B09130g	GL3R0419	0.95	0.27	0.54	0	2	-
Deha	DEHA2Cp27	Deha2C	1361683	1361984	C	DEHA2C10362g	GL3C0171	0.12	0.5	0.31	3	1	-
Deha	DEHA2Cp28	Deha2C	1364668	1365156	C	DEHA2D12892g	GL3C3715	0.94	0.54	0.09	1	5	-
Deha	DEHA2Cp29	Deha2C	1383107	1387538	W	DEHA2G14916g	GL3C0025	0.99	0.21	0.42	6	4	-
Deha	DEHA2Cp30	Deha2C	1557429	1559056	C	DEHA2D19338g	GL3C0002	0.94	0.43	0.51	2	6	-
Deha	DEHA2Cp31	Deha2C	1566688	1567555	C	DEHA2C00990g	GL3R0570	0.99	0.29	0.48	1	2	-
Deha	DEHA2Dp1	Deha2D	918	1347	C	DEHA2C00132g	GL3C0171	0.21	0.55	0.6	3	2	-
Deha	DEHA2Dp2	Deha2D	1776	1969	W	DEHA2D00418g	singleton	0.74	0.28	0.32	0	1	-
Deha	DEHA2Dp3	Deha2D	2132	2588	C	DEHA2F00110g	GL3C3959	0.1	0.58	0.45	3	3	-
Deha	DEHA2Dp4	Deha2D	2736	3236	C	DEHA2F00110g	GL3C3959	0.12	0.58	0.45	2	2	-
Deha	DEHA2Dp5	Deha2D	5852	6522	W	DEHA2E13244g	GL3C0018	0.2	0.58	0.58	15	3	-
Deha	DEHA2Dp6	Deha2D	15851	17247	W	ZYRO0G22484g	GL3R0054	0.57	0.59	0.64	7	7	-
Deha	DEHA2Dp7	Deha2D	17771	19033	W	DEHA2B03014g	GL3R0200	0.98	0.63	0.63	4	8	-
Deha	DEHA2Dp8	Deha2D	19225	20453	C	DEHA2F27434g	GL3C3819	0.53	0.1	0.15	1	2	-
Deha	DEHA2Dp9	Deha2D	22258	22476	C	DEHA2F00110g	GL3C3959	0.05	0.58	0.45	1	0	-
Deha	DEHA2Dp10	Deha2D	23203	23363	C	DEHA2F00110g	GL3C3959	0.03	0.58	0.45	0	1	-
Deha	DEHA2Dp11	Deha2D	29098	29633	C	DEHA2E00220g	GL3C4485	0.19	0.38	0.49	3	8	-
Deha	DEHA2Dp12	Deha2D	33231	33631	C	DEHA2E00198g	GL3C3819	0.35	0.52	0.63	1	1	-
Deha	DEHA2Dp13	Deha2D	33239	33395	W	DEHA2D00154g	singleton	0.96	0.39	0.25	0	1	-
Deha	DEHA2Dp14	Deha2D	47515	48111	W	DEHA2C00220g	GL3C0006	0.36	0.07	0.09	3	3	-
Deha	DEHA2Dp15	Deha2D	48198	48833	C	DEHA2E00176g	singleton	0.26	0.65	0.38	1	6	-
Deha	DEHA2Dp16	Deha2D	48560	48878	W	DEHA2E00220g	GL3C4485	0.11	0.38	0.49	1	1	-
Deha	DEHA2Dp17	Deha2D	49123	49250	W	DEHA2E00176g	singleton	0.05	0.65	0.38	0	1	-
Deha	DEHA2Dp18	Deha2D	63944	64989	W	DEHA2B03564g	GL3C3680	0.46	0.68	0.62	3	4	-
Deha	DEHA2Dp19	Deha2D	72394	74800	W	DEHA2F27280g	GL3R3387	0.99	0.19	0.32	8	10	-
Deha	DEHA2Dp20	Deha2D	76170	76985	W	DEHA2E13244g	GL3C0018	0.08	0.58	0.58	2	7	-
Deha	DEHA2Dp21	Deha2D	299660	301497	C	YALI0C11946g	GL3C3030	0.98	0.72	0.71	3	3	-
Deha	DEHA2Dp22	Deha2D	690579	690746	W	DEHA2G14058g	GL3C0502	0.12	0.44	0.44	4	0	-
Deha	DEHA2Dp23	Deha2D	756447	756832	W	DEHA2B16720g	GL3C0079	0.17	0.53	0.15	5	3	-
Deha	DEHA2Dp24	Deha2D	974329	974831	C	KLLA0C08283g	GL3R0181	0.33	0.61	0.67	2	6	-
Deha	DEHA2Dp25	Deha2D	980497	981134	C	DEHA2C10340g	GL3C0171	0.3	0.38	0.27	4	4	-
Deha	DEHA2Dp26	Deha2D	981301	982349	C	DEHA2D09240g	GL3C0171	0.99	0.58	0.14	7	8	-
Deha	DEHA2Dp27	Deha2D	1085555	1085943	W	DEHA2C15488g	GL3R3971	0.44	0.13	0.09	0	3	-
Deha	DEHA2Dp28	Deha2D	1132732	1135579	C	CAGL0E06226g	GL3C0160	0.95	0.42	0.61	4	4	-
Deha	DEHA2Dp29	Deha2D	1560517	1560907	C	YALI0B16192g	GL3C0008	0.37	0.45	0.7	2	3	-
Deha	DEHA2Dp30	Deha2D	1573901	1574655	C	DEHA2B16720g	GL3C0079	0.36	0.53	0.15	4	7	DEHA2Gp18
Deha	DEHA2Dp31	Deha2D	1580561	1581054	W	KLLA0E00309g	GL3R3638	0.33	0.49	0.6	5	1	-
Deha	DEHA2Dp32	Deha2D	1586501	1587185	W	DEHA2C12276g	GL3C0006	0.42	0.65	0.54	8	5	-
Deha	DEHA2Dp33	Deha2D	1590849	1592614	C	DEHA2A14806g	singleton	1.0	0.17	0.17	0	1	-
Deha	DEHA2Ep1	Deha2E	127	808	W	KLLA0F23419g	GL3C0004	0.36	0.58	0.7	5	3	-
Deha	DEHA2Ep2	Deha2E	3103	3981	W	DEHA2G02684g	GL3C0008	1.0	0.27	0.55	4	5	-
Deha	DEHA2Ep3	Deha2E	20408	20790	W	DEHA2C00132g	GL3C0171	0.2	0.37	0.27	1	3	-
Deha	DEHA2Ep4	Deha2E	33611	35230	W	DEHA2C00220g	GL3C0006	0.95	0.07	0.06	5	5	-
Deha	DEHA2Ep5	Deha2E	41983	42219	W	DEHA2F01012g	GL3C0002	0.12	0.48	0.45	3	3	-
Deha	DEHA2Ep6	Deha2E	43370	45153	W	DEHA2E02596g	GL3C0009	0.88	0.64	0.61	5	6	-
Deha	DEHA2Ep7	Deha2E	45719	45926	W	DEHA2F01012g	GL3C0002	0.15	0.48	0.45	3	2	-
Deha	DEHA2Ep8	Deha2E	62305	64164	C	DEHA2C17754g	GL3R3857	0.96	0.43	0.6	1	0	-
Deha	DEHA2Ep9	Deha2E	111950	113317	C	YHL040C	GL3C0009	0.94	0.66	0.6	8	6	-
Deha	DEHA2Ep10	Deha2E	316144	316369	C	DEHA2B16280g	GL3C0002	0.14	0.41	0.26	1	2	-
Deha	DEHA2Ep11	Deha2E	503873	504094	W	DEHA2G18986g	GL3R3990	0.18	0.51	0.68	2	0	-
Deha	DEHA2Ep12	Deha2E	658305	660656	C	YALI0E11473g	GL3R4518	0.95	0.65	0.74	2	3	-
Deha	DEHA2Ep13	Deha2E	1125694	1126541	C	DEHA2E13838g	GL3C0205	0.98	0.46	0.65	3	2	-
Deha	DEHA2Ep14	Deha2E	1249070	1253781	W	KLLA0F19712g	GL3C3058	0.99	0.42	0.59	1	3	-
Deha	DEHA2Ep15	Deha2E	1286704	1290380	W	YALI0F26499g	GL3R0049	0.78	0.47	0.68	23	7	-
Deha	DEHA2Ep16	Deha2E	1390556	1390881	C	DEHA2E17138g	GL3C0051	0.33	0.48	0.3	6	3	-
Deha	DEHA2Ep17	Deha2E	1393014	1393240	W	DEHA2E17072g	singleton	0.23	0.29	0.12	0	1	-
Deha	DEHA2Ep18	Deha2E	1445954	1447241	C	SAKL0G06116g	GL3C0948	0.43	0.65	0.68	0	0	-
Deha	DEHA2Ep19	Deha2E	1448475	1448672	C	ZYRO0D13816g	GL3C0948	0.07	0.54	0.59	0	0	-
Deha	DEHA2Ep20	Deha2E	1452479	1453667	C	YALI0C04774g	GL3R0023	0.78	0.64	0.73	6	4	-
Deha	DEHA2Ep21	Deha2E	1527616	1528926	W	SAKL0H02024g	GL3C0502	0.65	0.32	0.59	3	2	-
Deha	DEHA2Ep22	Deha2E	1529407	1529820	C	DEHA2F13442g	GL3R4215	0.5	0.56	0.62	1	3	-
Deha	DEHA2Ep23	Deha2E	1736408	1737432	C	ZYRO0G07106g	GL3R2859	1.0	0.28	0.57	0	1	-
Deha	DEHA2Ep24	Deha2E	1916317	1916699	C	DEHA2E23474g	GL3C0489	0.6	0.32	0.29	0	2	-
Deha	DEHA2Ep25	Deha2E	1961939	1963299	C	DEHA2E24112g	GL3C0285	0.68	0.43	0.53	8	8	-
Deha	DEHA2Ep26	Deha2E	1967845	1968859	C	DEHA2D19294g	GL3C0712	0.56	0.43	0.54	6	1	-
Deha	DEHA2Ep27	Deha2E	1983139	1984350	W	KLTH0H16148g	GL3C0472	0.97	0.42	0.66	4	3	-
Deha	DEHA2Ep28	Deha2E	1984932	1985451	W	DEHA2D19294g	GL3C0712	0.29	0.43	0.54	3	3	-
Deha	DEHA2Ep29	Deha2E	2002523	2003092	C	DEHA2A14542g	GL3C0522	0.26	0.3	0.45	11	2	-
Deha	DEHA2Fp1	Deha2F	11254	12426	C	DEHA2A00110g	GL3C3959	0.27	0.25	0.18	1	3	-
Deha	DEHA2Fp2	Deha2F	15300	15754	C	DEHA2F00110g	GL3C3959	0.06	0.55	0.55	6	1	-
Deha	DEHA2Fp3	Deha2F	17728	17902	C	DEHA2E00220g	GL3C4485	0.06	0.34	0.47	0	2	-
Deha	DEHA2Fp4	Deha2F	18088	18461	C	DEHA2B00132g	GL3C3819	0.34	0.59	0.65	0	2	-
Deha	DEHA2Fp5	Deha2F	20193	20351	C	DEHA2B16544g	singleton	0.94	0.36	0.48	3	0	-
Deha	DEHA2Fp6	Deha2F	20837	21327	C	DEHA2D19338g	GL3C0002	0.32	0.62	0.51	2	4	-
Deha	DEHA2Fp7	Deha2F	21257	22312	W	DEHA2B02288g	GL3R0200	0.58	0.6	0.63	6	6	-
Deha	DEHA2Fp8	Deha2F	22390	23625	C	DEHA2F27434g	GL3C3819	0.53	0.16	0.18	1	1	-
Deha	DEHA2Fp9	Deha2F	26310	26664	C	DEHA2F27434g	GL3C3819	0.16	0.16	0.18	1	2	-
Deha	DEHA2Fp10	Deha2F	30073	30530	C	DEHA2D00440g	GL3C0002	0.28	0.56	0.57	5	5	DEHA2Bp11* DEHA2Bp16*
Deha	DEHA2Fp11	Deha2F	30788	31024	W	DEHA2B00352g	GL3R4134	0.16	0.43	0.58	0	0	-
Deha	DEHA2Fp12	Deha2F	31464	31819	C	DEHA2D00704g	GL3C0171	0.08	0.32	0.28	9	1	-
Deha	DEHA2Fp13	Deha2F	41351	41769	W	DEHA2E00198g	GL3C3819	0.33	0.58	0.63	2	3	-
Deha	DEHA2Fp14	Deha2F	53006	53667	W	DEHA2F00220g	GL3C0079	0.81	0.58	0.43	9	13	-
Deha	DEHA2Fp15	Deha2F	73494	74270	W	DEHA2D00550g	GL3C0008	1.0	0.08	0.29	1	0	-
Deha	DEHA2Fp16	Deha2F	94097	94739	W	DEHA2F00924g	GL3R0788	0.7	0.26	0.46	5	8	-
Deha	DEHA2Fp17	Deha2F	244459	246425	C	DEHA2A00858g	GL3C3791	1.0	0.05	0.04	3	1	-
Deha	DEHA2Fp18	Deha2F	247126	247299	C	DEHA2A00836g	GL3R0789	0.14	0.03	0.02	0	0	-
Deha	DEHA2Fp19	Deha2F	474399	474797	C	YALI0D11506g	GL3R2259	0.05	0.6	0.73	0	0	-
Deha	DEHA2Fp20	Deha2F	1293352	1293776	W	DEHA2B07854g	GL3R2243	0.05	0.63	0.52	3	4	-
Deha	DEHA2Fp21	Deha2F	1395508	1396028	C	DEHA2F16478g	GL3C0025	0.11	0.37	0.56	2	1	-
Deha	DEHA2Fp22	Deha2F	1752803	1753002	W	DEHA2C01540g	GL3C0079	0.1	0.36	0.32	0	3	-
Deha	DEHA2Fp23	Deha2F	2108785	2109357	C	DEHA2G19426g	GL3C0079	0.27	0.24	0.19	2	2	-
Deha	DEHA2Fp24	Deha2F	2279535	2279702	W	DEHA2D00836g	GL3C4155	1.0	0.34	0.44	1	0	-
Deha	DEHA2Fp25	Deha2F	2283324	2284923	W	DEHA2D01232g	GL3C0007	0.99	0.51	0.57	2	4	-
Deha	DEHA2Fp26	Deha2F	2288708	2288976	W	DEHA2F16632g	GL3C0738	0.11	0.36	0.44	3	2	-
Deha	DEHA2Fp27	Deha2F	2303219	2303432	C	DEHA2D00418g	singleton	0.91	0.4	0.28	0	3	-
Deha	DEHA2Gp1	Deha2G	8617	8734	C	DEHA2F00132g	GL3C3158	0.12	0.1	0.05	0	1	DEHA2Cp2
Deha	DEHA2Gp2	Deha2G	8917	10681	W	DEHA2A14806g	singleton	1.0	0.18	0.17	1	2	-
Deha	DEHA2Gp3	Deha2G	14339	17175	C	DEHA2D19294g	GL3C0712	1.0	0.03	0.02	12	5	-
Deha	DEHA2Gp4	Deha2G	20386	20820	C	DEHA2F00110g	GL3C3959	0.1	0.58	0.51	2	2	-
Deha	DEHA2Gp5	Deha2G	24166	24527	C	DEHA2A05500g	GL3R0346	0.18	0.54	0.59	2	3	-
Deha	DEHA2Gp6	Deha2G	30478	31624	W	SAKL0C12122g	GL3C0009	0.51	0.58	0.64	6	5	-
Deha	DEHA2Gp7	Deha2G	42476	42928	W	DEHA2D12892g	GL3C3715	0.5	0.5	0.3	2	2	-
Deha	DEHA2Gp8	Deha2G	44027	44981	W	DEHA2F17886g	GL3C0008	0.96	0.5	0.63	3	4	-
Deha	DEHA2Gp9	Deha2G	242396	242762	W	DEHA2F27434g	GL3C3819	0.17	0.37	0.39	4	3	-
Deha	DEHA2Gp10	Deha2G	697644	698915	W	DEHA2A10714g	GL3C0080	1.0	0.05	0.09	1	2	-
Deha	DEHA2Gp11	Deha2G	810743	816045	C	SAKL0C10340g	GL3R0847	0.59	0.72	0.78	8	5	-
Deha	DEHA2Gp12	Deha2G	962501	962824	W	DEHA2B02222g	GL3M4614	0.28	0.54	0.15	1	0	-
Deha	DEHA2Gp13	Deha2G	1334708	1335416	C	ZYRO0C04004g	GL3C0422	0.66	0.59	0.67	4	1	-
Deha	DEHA2Gp14	Deha2G	2025545	2026992	W	DEHA2G00572g	GL3C0537	0.6	0.63	0.61	8	3	-
Deha	DEHA2Gp15	Deha2G	2032028	2032178	C	DEHA2D00374g	GL3R0570	0.17	0.25	0.66	0	4	-
Deha	DEHA2Gp16	Deha2G	2042711	2042854	C	DEHA2B16478g	GL3C0009	0.07	0.4	0.42	1	0	-
Deha	DEHA2Gp17	Deha2G	2043448	2043836	C	DEHA2E00220g	GL3C4485	0.14	0.48	0.51	6	4	-
Deha	DEHA2Gp18	Deha2G	2043963	2044774	C	DEHA2C00110g	GL3C0079	0.24	0.58	0.41	8	7	DEHA2Dp30
Deha	DEHA2Gp19	Deha2G	2044183	2044585	W	DEHA2B16544g	singleton	0.94	0.32	0.29	1	4	-
Deha	DEHA2Gp20	Deha2G	2044742	2046442	W	DEHA2B16720g	GL3C0079	0.99	0.49	0.44	1	3	-
Deha	DEHA2Gp21	Deha2G	2046958	2047703	W	DEHA2F27434g	GL3C3819	0.16	0.37	0.39	9	3	-
Klla	KLLA0Ap1	Klla0A	2398	2600	C	KLLA0C19547g	GL3C3852	0.2	0.41	0	0	1	KLLA0Cp1 KLLA0Dp9 KLLA0Ep1 KLLA0Fp1
Klla	KLLA0Ap2	Klla0A	403762	404385	C	KLLA0C05104g	GL3R1679	0.98	0.21	0.31	1	0	-
Klla	KLLA0Ap3	Klla0A	514924	516200	C	SAKL0C06468g	GL3R0844	0.92	0.48	0.68	1	1	-
Klla	KLLA0Ap4	Klla0A	1027118	1028700	W	KLTH0G19690g	GL3C0081	0.87	0.58	0.69	3	3	-
Klla	KLLA0Ap5	Klla0A	1046121	1046572	W	KLLA0D19987g	GL3C3543	1.0	0.4	0.43	5	1	-
Klla	KLLA0Ap6	Klla0A	1053507	1054809	W	KLLA0B14795g	GL3C0472	0.77	0.29	0.55	7	4	-
Klla	KLLA0Bp1	Klla0B	2749	3572	W	KLLA0E00111g	GL3C0221	1.0	0.26	0	1	1	KLLA0Dp1
Klla	KLLA0Bp2	Klla0B	218158	219228	C	SAKL0A04400g	GL3R2318	0.97	0.53	0.63	1	4	-
Klla	KLLA0Bp3	Klla0B	306624	311200	W	SAKL0F16126g	GL3R2899	0.99	0.29	0.59	0	1	-
Klla	KLLA0Bp4	Klla0B	448078	449415	W	SAKL0A10472g	GL3C0483	0.99	0.67	0.66	2	8	-
Klla	KLLA0Bp5	Klla0B	478062	479028	W	KLLA0D10109g	GL3C0017	0.99	0.14	0.14	5	7	-
Klla	KLLA0Bp6	Klla0B	479541	481026	C	KLLA0D10131g	GL3C0074	1.0	0.19	0.08	5	2	-
Klla	KLLA0Bp7	Klla0B	1011344	1013553	W	SAKL0F03894g	GL3C0163	0.94	0.29	0.57	3	3	-
Klla	KLLA0Bp8	Klla0B	1281003	1281194	C	KLLA0C03179g	GL3R2929	0.04	0	0	0	0	-
Klla	KLLA0Bp9	Klla0B	1282744	1283514	W	SAKL0B00176g	GL3C0055	0.58	0.52	0.64	6	9	-
Klla	KLLA0Bp10	Klla0B	1287694	1288734	W	SAKL0B00176g	GL3C0055	0.97	0.52	0.64	2	1	-
Klla	KLLA0Cp1	Klla0C	2210	2412	C	KLLA0C19547g	GL3C3852	0.2	0.41	0	0	1	KLLA0Ap1 KLLA0Dp9 KLLA0Ep1 KLLA0Fp1
Klla	KLLA0Cp2	Klla0C	29343	29615	C	KLLA0C03179g	GL3R2929	0.06	0	0	0	0	-
Klla	KLLA0Cp3	Klla0C	291895	293951	W	SAKL0C03960g	singleton	0.71	0.64	0.69	0	1	-
Klla	KLLA0Cp4	Klla0C	406963	407064	C	KLTH0E15840g	GL3C0702	0.22	0.08	0.44	0	0	-
Klla	KLLA0Cp5	Klla0C	1201456	1204955	W	SAKL0H00418g	GL3C3064	0.98	0.43	0.63	4	4	-
Klla	KLLA0Cp6	Klla0C	1471275	1473030	W	SAKL0D00814g	GL3C0128	0.99	0.25	0.44	4	5	-
Klla	KLLA0Cp7	Klla0C	1702107	1706185	W	KLLA0A11935g	GL3M4590	0.82	0.51	0.57	4	3	-
Klla	KLLA0Cp8	Klla0C	1706423	1706839	W	KLLA0C19316g	GL3C3528	0.18	0.69	0.55	0	0	-
Klla	KLLA0Cp9	Klla0C	1721128	1721430	W	KLLA0B00385g	GL3C0044	0.17	0.55	0.28	2	0	-
Klla	KLLA0Cp10	Klla0C	1726574	1726972	W	KLLA0D19987g	GL3C3543	0.77	0.69	0.27	7	0	-
Klla	KLLA0Cp11	Klla0C	1734897	1735247	C	KLLA0F00264g	GL3C0180	0.38	0.61	0.42	3	3	-
Klla	KLLA0Cp12	Klla0C	1737060	1738810	W	SAKL0D06446g	GL3C0110	0.96	0.35	0.59	2	2	-
Klla	KLLA0Cp13	Klla0C	1745953	1746194	C	KLLA0F00440g	GL3C0014	0.09	0.35	0.53	2	1	-
Klla	KLLA0Cp14	Klla0C	1746949	1748799	W	DEHA2E18832g	GL3C0002	0.9	0.34	0.58	4	4	-
Klla	KLLA0Cp15	Klla0C	1749243	1749894	W	KLLA0F12056g	GL3R0564	0.23	0.22	0.42	0	3	-
Klla	KLLA0Cp16	Klla0C	1749243	1749894	W	KLLA0F12056g	GL3R0564	0.36	0.22	0.42	3	4	-
Klla	KLLA0Dp1	Klla0D	2710	3533	W	KLLA0E00111g	GL3C0221	1.0	0.26	0	1	1	KLLA0Bp1
Klla	KLLA0Dp2	Klla0D	366429	367505	W	SAKL0H20482g	GL3C0040	0.95	0.22	0.6	4	3	-
Klla	KLLA0Dp3	Klla0D	582167	582539	W	SAKL0H07744g	GL3C3029	0.32	0.35	0.61	0	1	-
Klla	KLLA0Dp4	Klla0D	1493015	1493191	W	YLR162W	singleton	0.49	0.17	0.04	1	0	-
Klla	KLLA0Dp5	Klla0D	1501735	1501911	W	YLR162W	singleton	0.49	0.17	0.04	1	0	-
Klla	KLLA0Dp6	Klla0D	1510446	1510622	W	YLR162W	singleton	0.49	0.17	0.04	1	0	-
Klla	KLLA0Dp7	Klla0D	1604728	1605716	C	SAKL0E13662g	GL3C0169	0.93	0.47	0.62	4	4	-
Klla	KLLA0Dp8	Klla0D	1658877	1659934	W	SAKL0E14300g	GL3C0097	0.99	0.3	0.62	5	4	-
Klla	KLLA0Dp9	Klla0D	1712962	1713164	W	KLLA0C19547g	GL3C3852	0.2	0.41	0	0	1	KLLA0Ap1 KLLA0Cp1 KLLA0Ep1 KLLA0Fp1
Klla	KLLA0Ep1	Klla0E	2291	2493	C	KLLA0C19547g	GL3C3852	0.2	0.41	0	0	1	KLLA0Ap1 KLLA0Cp1 KLLA0Dp9 KLLA0Fp1
Klla	KLLA0Ep2	Klla0E	13878	14205	W	KLLA0A12045g	GL3C3203	0.28	0.46	0.33	3	3	-
Klla	KLLA0Ep3	Klla0E	1007264	1008147	W	YHR029C	GL3R3742	0.99	0.48	0.65	1	1	-
Klla	KLLA0Ep4	Klla0E	1276742	1277245	C	KLLA0E00309g	GL3R3638	0.31	0.61	0.53	7	5	-
Klla	KLLA0Ep5	Klla0E	1278662	1280581	C	KLLA0C00220g	GL3C0009	0.95	0.3	0.54	11	2	-
Klla	KLLA0Ep6	Klla0E	1296087	1296692	C	KLLA0B00385g	GL3C0044	0.36	0.54	0.38	2	6	-
Klla	KLLA0Ep7	Klla0E	1308009	1308494	C	KLLA0D00352g	singleton	0.89	0.54	0.2	5	6	-
Klla	KLLA0Ep8	Klla0E	1640717	1641112	W	KLLA0E18371g	GL3R0920	0.16	0.44	0.45	3	2	-
Klla	KLLA0Ep9	Klla0E	2200716	2202556	W	DEHA2A14696g	GL3C0009	0.92	0.62	0.66	3	4	-
Klla	KLLA0Ep10	Klla0E	2221399	2221930	W	KLLA0D00352g	singleton	0.94	0.54	0.2	6	4	-
Klla	KLLA0Fp1	Klla0F	2083	2285	C	KLLA0C19547g	GL3C3852	0.2	0.41	0	0	1	KLLA0Ap1 KLLA0Cp1 KLLA0Dp9 KLLA0Ep1
Klla	KLLA0Fp2	Klla0F	77759	78054	W	KLLA0F00843g	singleton	0.91	0.35	0.21	2	1	-
Klla	KLLA0Fp3	Klla0F	238921	239683	C	KLTH0B06644g	GL3C4511	0.32	0.72	0.72	4	4	-
Klla	KLLA0Fp4	Klla0F	301352	301429	W	KLLA0A06446g	singleton	0.08	0.04	0.04	0	0	-
Klla	KLLA0Fp5	Klla0F	309101	310890	W	CAGL0G08624g	GL3C0007	0.89	0.5	0.62	6	5	-
Klla	KLLA0Fp6	Klla0F	836303	841008	W	SAKL0B01210g	GL3C2988	0.96	0.5	0.64	99	99	-
Klla	KLLA0Fp7	Klla0F	1621816	1622056	W	KLTH0E08976g	singleton	0.81	0.51	0.17	4	2	-
Klla	KLLA0Fp8	Klla0F	1666242	1667089	W	SAKL0H25432g	GL3C3541	0.29	0.44	0.6	1	1	-
Klla	KLLA0Fp9	Klla0F	1744682	1744847	W	KLLA0F07095g	GL3R0685	0.13	0.43	0.21	4	2	-
Klla	KLLA0Fp10	Klla0F	2513584	2513664	W	KLLA0A06446g	singleton	0.09	0.04	0.04	0	0	-
Klth	KLTH0Ap1	Klth0A	5308	6715	W	ZYRO0F00264g	GL3C0006	0.8	0.55	0.65	12	8	SAKL0Gp5
Klth	KLTH0Ap2	Klth0A	7411	9112	C	YFL055W	GL3C0004	0.96	0.36	0.64	5	4	-
Klth	KLTH0Ap3	Klth0A	10518	11932	W	KLTH0C11836g	GL3C0026	0.99	0.41	0.62	9	8	-
Klth	KLTH0Ap4	Klth0A	12947	14630	C	KLTH0D17050g	GL3C3528	0.8	0.55	0.65	11	4	-
Klth	KLTH0Ap5	Klth0A	27988	28137	C	KLTH0F19888g	GL3M4590	0.03	0.38	0.38	1	0	-
Klth	KLTH0Ap6	Klth0A	530613	532197	C	SAKL0A01760g	GL3C3376	0.96	0.58	0.64	1	2	-
Klth	KLTH0Ap7	Klth0A	667116	669619	W	YCR106W	GL3C0018	0.99	0.62	0.66	3	3	-
Klth	KLTH0Ap8	Klth0A	680096	681108	W	KLTH0E03080g	GL3R3992	0.92	0.64	0.58	1	4	-
Klth	KLTH0Bp1	Klth0B	21339	22842	C	KLTH0A07832g	GL3C0006	0.91	0.32	0.61	7	5	-
Klth	KLTH0Bp2	Klth0B	67967	68332	C	KLTH0B00704g	GL3R4018	1.0	0.36	0.42	1	0	-
Klth	KLTH0Bp3	Klth0B	117378	117644	W	YJR021C	GL3C4070	0.25	0.62	0.63	1	0	-
Klth	KLTH0Bp4	Klth0B	537119	537797	W	KLTH0B06710g	GL3C0031	0.58	0.73	0.45	4	3	-
Klth	KLTH0Bp5	Klth0B	793247	794340	C	SAKL0H00726g	GL3C4501	0.44	0.55	0.74	0	1	-
Klth	KLTH0Bp6	Klth0B	844902	845980	W	KLTH0B06710g	GL3C0031	0.94	0.73	0.45	6	4	-
Klth	KLTH0Bp7	Klth0B	850947	851517	W	KLTH0E00308g	GL3C0221	0.5	0.6	0.38	7	2	-
Klth	KLTH0Bp8	Klth0B	857835	859700	C	KLTH0B00110g	GL3C0009	0.92	0.38	0.48	3	6	-
Klth	KLTH0Cp1	Klth0C	37	875	W	SAKL0F01606g	GL3C0058	0.44	0.74	0.71	3	1	-
Klth	KLTH0Cp2	Klth0C	1448	3205	C	KLTH0G19690g	GL3C0081	0.99	0.54	0.63	5	2	-
Klth	KLTH0Cp3	Klth0C	6403	7510	W	SAKL0D15422g	singleton	0.96	0.49	0.59	5	3	-
Klth	KLTH0Cp4	Klth0C	18378	18721	C	KLTH0E00242g	GL3M4590	0.1	0.65	0.63	5	1	-
Klth	KLTH0Cp5	Klth0C	20027	21216	C	SAKL0C13926g	GL3R3837	1.0	0.23	0.54	0	1	-
Klth	KLTH0Cp6	Klth0C	804926	805341	C	KLTH0C09702g	singleton	0.81	0.64	0.52	3	3	-
Klth	KLTH0Cp7	Klth0C	974641	975698	W	KLLA0B14685g	GL3C0004	0.56	0.52	0.62	15	14	-
Klth	KLTH0Dp1	Klth0D	9394	11267	C	SAKL0D04664g	GL3C0004	1.0	0.32	0.62	6	6	-
Klth	KLTH0Dp2	Klth0D	14573	15020	C	KLTH0G19360g	GL3C0140	0.44	0.67	0.73	6	4	-
Klth	KLTH0Dp3	Klth0D	25172	26780	C	KLLA0F00286g	GL3C0006	0.9	0.27	0.58	6	5	-
Klth	KLTH0Dp4	Klth0D	29919	31015	C	KLTH0G19580g	GL3C0031	0.96	0.66	0.57	3	3	-
Klth	KLTH0Dp5	Klth0D	691315	691590	C	KLTH0D06974g	singleton	0.25	0.68	0	1	0	-
Klth	KLTH0Dp6	Klth0D	691972	693133	C	YDL185W	GL3C3741	0.37	0.74	0.72	1	1	-
Klth	KLTH0Dp7	Klth0D	1249826	1250183	W	KLTH0F02112g	GL3R2397	0.54	0.66	0.59	1	1	-
Klth	KLTH0Dp8	Klth0D	1251691	1251932	W	KLTH0H00506g	singleton	0.16	0.44	0.36	0	1	-
Klth	KLTH0Dp9	Klth0D	1286798	1288113	W	SAKL0G16676g	GL3R3272	0.96	0.49	0.64	0	1	-
Klth	KLTH0Ep1	Klth0E	835	2024	C	KLTH0A00418g	GL3C0005	1.0	0.05	0	1	3	-
Klth	KLTH0Ep2	Klth0E	38675	39233	C	SAKL0D04664g	GL3C0004	0.27	0.62	0.68	12	8	-
Klth	KLTH0Ep3	Klth0E	40045	40962	C	KLTH0B06710g	GL3C0031	0.75	0.71	0.65	3	6	-
Klth	KLTH0Ep4	Klth0E	59655	61366	C	SAKL0H11484g	GL3C0044	0.96	0.44	0.65	0	1	-
Klth	KLTH0Ep5	Klth0E	176691	176861	W	SAKL0F14542g	GL3C4003	0.96	0.51	0.64	1	0	-
Klth	KLTH0Ep6	Klth0E	303757	304987	C	KLTH0B05038g	singleton	0.96	0.42	0.6	0	4	-
Klth	KLTH0Ep7	Klth0E	1494365	1495512	W	SAKL0C13926g	GL3R3837	1.0	0.27	0.58	1	1	-
Klth	KLTH0Ep8	Klth0E	1500709	1502241	C	KLTH0A07832g	GL3C0006	1.0	0.13	0.06	3	4	-
Klth	KLTH0Ep9	Klth0E	1504843	1505679	W	YNR064C	GL3R4521	0.95	0.44	0.59	1	0	-
Klth	KLTH0Ep10	Klth0E	1506451	1507112	C	KLTH0B10384g	GL3C0006	0.38	0.54	0.27	3	3	-
Klth	KLTH0Fp1	Klth0F	10873	14973	C	KLTH0F19888g	GL3M4590	0.73	0.52	0.55	1	1	-
Klth	KLTH0Fp2	Klth0F	32921	33097	W	KLTH0F00264g	GL3C4099	0.26	0	0	0	0	-
Klth	KLTH0Fp3	Klth0F	147495	148723	W	KLLA0F26158g	GL3R0274	0.97	0.34	0.72	1	2	-
Klth	KLTH0Fp4	Klth0F	375868	378363	W	SAKL0C04752g	GL3C3554	0.97	0.63	0.65	1	0	-
Klth	KLTH0Fp5	Klth0F	426732	426842	C	KLTH0G19756g	GL3C0140	0.12	0.24	0.19	2	0	-
Klth	KLTH0Fp6	Klth0F	816900	817518	C	KLTH0E03366g	singleton	0.76	0.68	0.37	4	2	-
Klth	KLTH0Fp7	Klth0F	1033897	1034282	W	KLTH0C07722g	GL3R3887	0.51	0.62	0.53	4	1	-
Klth	KLTH0Fp8	Klth0F	1618713	1618840	W	KLTH0F19866g	GL3R0661	0.1	0.19	0.09	0	1	-
Klth	KLTH0Fp9	Klth0F	1620896	1623037	W	KLTH0C11924g	GL3C3528	0.57	0.48	0.55	1	0	-
Klth	KLTH0Gp1	Klth0G	1409	1717	C	KLTH0F19954g	GL3C4023	0.36	0.01	0.01	0	0	-
Klth	KLTH0Gp2	Klth0G	13142	14021	W	YLL056C	GL3C4156	0.98	0.48	0.59	0	2	-
Klth	KLTH0Gp3	Klth0G	519659	521988	W	ZYRO0G16588g	GL3C3804	0.9	0.65	0.68	0	1	-
Klth	KLTH0Gp4	Klth0G	775376	776397	C	KLTH0H09856g	GL3C0007	1.0	0.64	0.44	5	3	-
Klth	KLTH0Gp5	Klth0G	1010854	1012614	C	KLTH0G12034g	GL3C0078	1.0	0	0	3	5	-
Klth	KLTH0Gp6	Klth0G	1685240	1686554	W	SAKL0C00154g	GL3C0002	0.75	0.38	0.56	9	7	-
Klth	KLTH0Gp7	Klth0G	1707033	1708700	C	KLTH0F04796g	GL3R3964	1.0	0.33	0.37	3	2	-
Klth	KLTH0Gp8	Klth0G	1711997	1712552	C	SAKL0H22044g	GL3C0080	0.46	0.64	0.74	7	4	-
Klth	KLTH0Hp1	Klth0H	10198	13967	C	KLTH0C11924g	GL3C3528	0.64	0.44	0.4	0	0	-
Klth	KLTH0Hp2	Klth0H	20372	21782	C	KLTH0D00198g	GL3R0383	0.94	0.48	0.67	5	5	-
Klth	KLTH0Hp3	Klth0H	54573	55868	W	KLTH0E14938g	GL3C4283	0.99	0.08	0.02	2	0	-
Klth	KLTH0Hp4	Klth0H	418874	419071	C	ZYRO0G08338g	GL3R3999	0.97	0.44	0.71	1	0	-
Klth	KLTH0Hp5	Klth0H	1049824	1050279	C	SAKL0D08580g	GL3R3231	0.9	0.58	0.7	3	0	-
Klth	KLTH0Hp6	Klth0H	1124564	1125444	W	KLTH0E10032g	singleton	0.98	0.2	0.18	1	3	-
Klth	KLTH0Hp7	Klth0H	1153417	1153693	C	KLLA0D17952g	singleton	0.85	0.48	0.18	3	2	SAKL0Hp11
Klth	KLTH0Hp8	Klth0H	1412087	1413608	W	YALI0C10311g	GL3R4518	0.59	0.59	0.7	4	4	-
Klth	KLTH0Hp9	Klth0H	1414781	1415901	W	KLTH0B05038g	singleton	0.97	0.7	0.73	9	8	-
Sace	SACE0Ap1	Sace0A	336	793	W	YER188C-A	GL3C4503	1.0	0.11	0.08	0	1	-
Sace	SACE0Ap2	Sace0A	1806	2285	C	YOR394W	GL3C0194	0.96	0.23	0.26	1	0	-
Sace	SACE0Ap3	Sace0A	2959	3962	C	YJR161C	GL3R0233	0.9	0.55	0.29	7	11	-
Sace	SACE0Ap4	Sace0A	11565	14149	C	YAR050W	GL3C3528	0.2	0.33	0.15	3	4	-
Sace	SACE0Ap5	Sace0A	18174	19060	C	YMR316W	GL3C0470	0.95	0.65	0.43	1	9	-
Sace	SACE0Ap6	Sace0A	19572	20030	C	YAR050W	GL3C3528	0.1	0.33	0.15	6	5	-
Sace	SACE0Ap7	Sace0A	199239	199682	W	YAR042W	GL3C0241	0.11	0.46	0.36	8	5	-
Sace	SACE0Ap8	Sace0A	210148	210466	C	YAL064W	singleton	0.98	0.12	0.06	3	2	-
Sace	SACE0Ap9	Sace0A	212096	212535	W	YAR050W	GL3C3528	0.09	0.33	0.15	3	5	-
Sace	SACE0Ap10	Sace0A	213048	213679	W	YMR316W	GL3C0470	0.69	0.65	0.43	7	6	-
Sace	SACE0Ap11	Sace0A	218132	219317	W	YAR050W	GL3C3528	0.2	0.33	0.15	4	4	-
Sace	SACE0Ap12	Sace0A	224198	224809	W	YJR154W	GL3R3866	0.78	0.49	0.56	3	9	-
Sace	SACE0Ap13	Sace0A	227722	229309	W	YHR216W	GL3R0671	1.0	0.04	0.06	0	1	-
Sace	SACE0Bp1	Sace0B	362889	364586	W	YDR037W	GL3C0398	0.99	0.52	0.37	2	2	-
Sace	SACE0Bp2	Sace0B	812084	812220	W	YHL048C-A	singleton	1.0	0.15	0.07	0	1	-
Sace	SACE0Cp1	Sace0C	289925	290306	W	YPL282C	GL3C0194	0.88	0.6	0.31	5	3	-
Sace	SACE0Cp2	Sace0C	292970	293122	C	YCR038C	GL3C0294	0.06	0.27	0.03	2	0	-
Sace	SACE0Cp3	Sace0C	300243	303034	C	YCR100C	GL3C0078	1.0	0	0	10	7	-
Sace	SACE0Cp4	Sace0C	305859	306936	W	YHL048W	GL3R0233	0.68	0.6	0.48	10	6	-
Sace	SACE0Cp5	Sace0C	307253	307588	C	YAL067W-A	singleton	1.0	0.1	0.04	0	2	-
Sace	SACE0Dp1	Sace0D	1060	1196	C	YHL048C-A	singleton	1.0	0.15	0.07	0	1	-
Sace	SACE0Dp2	Sace0D	3571	3845	C	YEL073C	singleton	0.85	0.11	0.08	0	1	-
Sace	SACE0Dp3	Sace0D	10890	11181	W	YEL070W	GL3R4538	0.19	0.37	0.28	3	1	-
Sace	SACE0Dp4	Sace0D	14049	14410	W	YAL060W	GL3C0005	0.2	0.43	0.46	4	3	-
Sace	SACE0Dp5	Sace0D	476700	477083	C	YOR390W	GL3R0789	0.34	0.63	0.68	5	3	-
Sace	SACE0Dp6	Sace0D	721130	721633	C	YLR110C	GL3C2805	0.82	0.41	0.31	3	0	-
Sace	SACE0Dp7	Sace0D	1340792	1342060	C	ZYRO0D13156g	GL3C2486	0.57	0.68	0.64	11	14	-
Sace	SACE0Dp8	Sace0D	1522855	1523025	C	YGL260W	singleton	0.74	0.46	0.28	2	2	-
Sace	SACE0Ep1	Sace0E	6631	6766	C	YHL048C-A	singleton	1.0	0.07	0.05	0	2	-
Sace	SACE0Fp1	Sace0F	5690	5823	C	YHL048C-A	singleton	0.97	0.11	0.05	0	1	-
Sace	SACE0Fp2	Sace0F	8730	9088	C	DEHA2E07282g	singleton	0.94	0.49	0.63	2	4	SACE0Np2
Sace	SACE0Fp3	Sace0F	266377	267514	C	DEHA2D01122g	singleton	0.99	0.61	0.67	5	3	-
Sace	SACE0Fp4	Sace0F	269727	269987	C	YER188C-A	GL3C4503	0.87	0.64	0.29	3	2	-
Sace	SACE0Gp1	Sace0G	531292	531528	W	YOR196C	GL3R1792	0.19	0.38	0.25	1	0	-
Sace	SACE0Gp2	Sace0G	1083348	1083484	W	YHL048C-A	singleton	1.0	0.15	0.12	0	1	-
Sace	SACE0Hp1	Sace0H	202891	204000	C	YKL221W	GL3C0074	0.86	0.61	0.5	9	12	-
Sace	SACE0Hp2	Sace0H	530758	531077	C	YAL064W	singleton	0.98	0.08	0.08	1	1	-
Sace	SACE0Hp3	Sace0H	533659	534529	W	YMR316W	GL3C0470	0.95	0.66	0.41	1	1	-
Sace	SACE0Hp4	Sace0H	550844	551350	W	YJR154W	GL3R3866	0.52	0.37	0.56	3	7	-
Sace	SACE0Hp5	Sace0H	556113	556576	C	YER188C-A	GL3C4503	0.97	0.2	0.09	2	2	-
Sace	SACE0Ip1	Sace0I	9364	9697	W	YGL260W	singleton	0.98	0.12	0.07	0	1	-
Sace	SACE0Ip2	Sace0I	10032	10228	C	YNR075W	GL3C0031	0.17	0.44	0.21	1	1	-
Sace	SACE0Ip3	Sace0I	19471	21257	W	YOL156W	GL3C0002	1.0	0.04	0.09	8	7	-
Sace	SACE0Ip4	Sace0I	29027	30049	W	SAKL0C13904g	GL3C0161	0.97	0.46	0.63	1	0	-
Sace	SACE0Ip5	Sace0I	429027	429191	W	SAKL0F12540g	GL3R0765	0.3	0.39	0.21	1	0	-
Sace	SACE0Ip6	Sace0I	437028	438201	C	YGR295C	GL3C0031	0.97	0.18	0.15	2	2	-
Sace	SACE0Ip7	Sace0I	438772	438907	W	YHL048C-A	singleton	1.0	0.17	0.13	1	2	-
Sace	SACE0Jp1	Sace0J	10015	10211	C	YNR075W	GL3C0031	0.17	0.44	0.21	1	1	-
Sace	SACE0Jp2	Sace0J	472100	472378	C	SAKL0C04752g	GL3C3554	0.08	0.56	0.73	0	0	-
Sace	SACE0Jp3	Sace0J	731306	731667	C	YAL060W	GL3C0005	0.2	0.43	0.46	4	3	-
Sace	SACE0Jp4	Sace0J	734535	734826	C	YEL070W	GL3R4538	0.19	0.37	0.27	3	1	-
Sace	SACE0Jp5	Sace0J	741872	742146	W	YEL073C	singleton	0.85	0.11	0.1	0	1	-
Sace	SACE0Jp6	Sace0J	744526	744662	W	YHL048C-A	singleton	1.0	0.15	0.11	0	1	-
Sace	SACE0Kp1	Sace0K	146378	146608	C	YJL158C	GL3C0142	0.22	0.39	0.47	1	0	-
Sace	SACE0Lp1	Sace0L	13655	14004	W	YGL260W	singleton	1.0	0.11	0.07	2	2	-
Sace	SACE0Lp2	Sace0L	112261	112506	W	SAKL0H24222g	GL3C0294	0.04	0.63	0.56	0	0	-
Sace	SACE0Lp3	Sace0L	112853	115993	W	CAGL0E03476g	GL3C0294	0.58	0.63	0.63	0	0	-
Sace	SACE0Lp4	Sace0L	451760	451963	W	YLR162W	singleton	0.55	0.18	0.02	1	0	-
Sace	SACE0Lp5	Sace0L	460897	461100	W	YLR162W	singleton	0.55	0.18	0.02	1	0	-
Sace	SACE0Lp6	Sace0L	792108	792470	W	YBR056W	GL3C0106	0.22	0.59	0.3	7	5	-
Sace	SACE0Lp7	Sace0L	1061256	1062089	W	YGR295C	GL3C0031	0.29	0.36	0.41	9	6	-
Sace	SACE0Lp8	Sace0L	1062379	1062708	C	YGL260W	singleton	0.98	0.11	0.07	1	4	-
Sace	SACE0Mp1	Sace0M	6497	6633	C	YHL048C-A	singleton	1.0	0.15	0.07	0	1	-
Sace	SACE0Np1	Sace0N	7584	7720	C	YHL048C-A	singleton	1.0	0.15	0.07	0	1	-
Sace	SACE0Np2	Sace0N	10637	10995	C	DEHA2E07282g	singleton	0.94	0.49	0.63	2	4	SACE0Fp2
Sace	SACE0Op1	Sace0O	12121	12449	W	YAL067W-A	singleton	0.98	0.36	0.34	0	4	-
Sace	SACE0Op2	Sace0O	12785	12961	C	YNR075W	GL3C0031	0.15	0.39	0.06	1	0	-
Sace	SACE0Op3	Sace0O	36799	38541	C	YJL172W	GL3C0190	0.98	0.45	0.59	5	1	-
Sace	SACE0Op4	Sace0O	458847	459433	C	YLR246W	GL3C0051	0.53	0.53	0.47	4	10	-
Sace	SACE0Op5	Sace0O	462079	463441	C	YLR234W	GL3R1546	0.64	0.6	0.42	14	14	-
Sace	SACE0Op6	Sace0O	463754	463960	W	YLR231C	GL3R3457	0.15	0.43	0.3	0	3	-
Sace	SACE0Op7	Sace0O	701139	702125	C	YLR234W	GL3R1546	0.54	0.6	0.42	14	10	-
Sace	SACE0Op8	Sace0O	1082282	1082627	C	YGL260W	singleton	1.0	0.31	0.32	4	4	-
Sace	SACE0Pp1	Sace0P	8516	8861	W	YGL260W	singleton	1.0	0.31	0.32	4	4	-
Sace	SACE0Pp2	Sace0P	17943	19086	W	YOR388C	GL3C0186	1.0	0.01	0	3	2	-
Sace	SACE0Pp3	Sace0P	19954	20441	W	YIR039C	GL3C0012	0.3	0.52	0.45	7	4	-
Sace	SACE0Pp4	Sace0P	347706	348151	C	YALI0F31009g	GL3C0019	0.77	0.65	0.78	6	4	-
Sakl	SAKL0Ap1	Sakl0A	45	1111	W	SAKL0E00110g	GL3R4027	0.9	0.35	0.06	1	5	SAKL0Cp1
Sakl	SAKL0Ap2	Sakl0A	2247	2665	C	SAKL0E00264g	GL3C3943	0.43	0.49	0.3	6	1	-
Sakl	SAKL0Ap3	Sakl0A	6820	7955	W	SAKL0H14388g	GL3R0201	0.98	0.5	0.57	1	3	-
Sakl	SAKL0Ap4	Sakl0A	74955	77103	C	SAKL0A00704g	GL3C0377	1.0	0.62	0.64	6	5	-
Sakl	SAKL0Ap5	Sakl0A	532833	534543	W	KLTH0H05500g	GL3C0190	1.0	0.45	0.65	2	2	-
Sakl	SAKL0Ap6	Sakl0A	887940	888139	C	SAKL0C13530g	GL3C2823	0.1	0.38	0.34	1	1	-
Sakl	SAKL0Ap7	Sakl0A	918354	919144	W	SAKL0D15400g	GL3C0078	0.33	0.7	0.54	3	7	-
Sakl	SAKL0Ap8	Sakl0A	920546	922470	W	YHL040C	GL3C0009	0.92	0.41	0.6	7	5	-
Sakl	SAKL0Ap9	Sakl0A	940754	942236	W	SAKL0A00726g	GL3C0009	0.94	0.6	0.65	2	5	-
Sakl	SAKL0Ap10	Sakl0A	942708	947562	W	SAKL0H26026g	GL3C0045	0.81	0.49	0.65	6	9	SAKL0Hp1
Sakl	SAKL0Ap11	Sakl0A	948462	949703	W	YCL073C	GL3C0009	0.62	0.5	0.63	0	5	-
Sakl	SAKL0Bp1	Sakl0B	19832	20064	W	KLTH0B00154g	GL3C0004	0.14	0.54	0.37	2	1	-
Sakl	SAKL0Bp2	Sakl0B	34701	36462	C	KLTH0B00484g	GL3C0002	0.99	0.34	0.58	4	6	-
Sakl	SAKL0Bp3	Sakl0B	37584	39028	C	KLLA0E00287g	GL3C0002	0.97	0.56	0.64	6	6	-
Sakl	SAKL0Bp4	Sakl0B	39526	40989	W	KLLA0E00309g	GL3R3638	0.98	0.52	0.64	1	2	-
Sakl	SAKL0Bp5	Sakl0B	41276	43014	C	YALI0F13607g	GL3C0006	0.79	0.72	0.75	9	3	-
Sakl	SAKL0Bp6	Sakl0B	43917	45620	C	SAKL0C13992g	GL3C0004	1.0	0.18	0.08	4	6	-
Sakl	SAKL0Bp7	Sakl0B	162361	165242	W	KLTH0A03190g	GL3C3137	0.76	0.71	0.7	4	1	-
Sakl	SAKL0Bp8	Sakl0B	331162	331651	C	SAKL0H23958g	GL3C0045	0.09	0.47	0.26	4	2	-
Sakl	SAKL0Bp9	Sakl0B	423553	425250	W	KLTH0A03278g	GL3C0195	0.97	0.23	0.64	2	2	-
Sakl	SAKL0Bp10	Sakl0B	955108	955559	W	SAKL0B10978g	GL3R3075	0.31	0.62	0.6	7	1	-
Sakl	SAKL0Bp11	Sakl0B	1079596	1079980	C	SAKL0C09438g	GL3C0185	0.3	0.7	0.68	1	2	-
Sakl	SAKL0Bp12	Sakl0B	1095258	1095957	C	YNR064C	GL3R4521	0.74	0.58	0.63	5	3	-
Sakl	SAKL0Bp13	Sakl0B	1106400	1107145	C	SAKL0C02090g	GL3C0221	0.59	0.57	0.41	6	3	-
Sakl	SAKL0Bp14	Sakl0B	1107679	1109832	W	SAKL0F16434g	GL3C0078	0.89	0.23	0.17	8	5	-
Sakl	SAKL0Bp15	Sakl0B	1109407	1110039	C	SAKL0G00176g	singleton	1.0	0.4	0.23	0	3	-
Sakl	SAKL0Bp16	Sakl0B	1118779	1119092	C	SAKL0C14080g	GL3R4027	0.22	0.53	0.32	3	1	-
Sakl	SAKL0Cp1	Sakl0C	4	1658	W	SAKL0E00110g	GL3R4027	0.67	0.31	0.05	2	6	SAKL0Ap1
Sakl	SAKL0Cp2	Sakl0C	3026	3770	W	SAKL0H08536g	GL3C0192	0.76	0.21	0.48	0	1	-
Sakl	SAKL0Cp3	Sakl0C	20079	21890	W	KLTH0H13376g	GL3C0002	0.95	0.4	0.62	3	6	-
Sakl	SAKL0Cp4	Sakl0C	170731	172906	C	KLTH0F01936g	GL3R3349	0.96	0.58	0.66	0	1	-
Sakl	SAKL0Cp5	Sakl0C	352111	352962	C	ZYRO0C18282g	GL3C4295	0.31	0.73	0.72	0	0	-
Sakl	SAKL0Cp6	Sakl0C	353020	354349	C	ZYRO0C18282g	GL3C4295	0.43	0.73	0.72	2	2	-
Sakl	SAKL0Cp7	Sakl0C	396226	399809	W	KLTH0F03564g	GL3C0294	0.82	0.47	0.68	1	4	-
Sakl	SAKL0Cp8	Sakl0C	426357	427965	C	SAKL0F01738g	GL3R2424	0.83	0.37	0.62	0	1	-
Sakl	SAKL0Cp9	Sakl0C	482159	484221	C	KLTH0F04510g	GL3C2829	0.96	0.39	0.6	2	8	-
Sakl	SAKL0Cp10	Sakl0C	490901	493756	W	ZYRO0G18678g	GL3C0046	0.97	0.44	0.7	2	5	-
Sakl	SAKL0Cp11	Sakl0C	647155	648593	C	KLTH0B00836g	GL3C3189	0.92	0.32	0.53	0	1	-
Sakl	SAKL0Cp12	Sakl0C	764444	764910	W	SAKL0C08228g	singleton	0.89	0.46	0.02	3	4	-
Sakl	SAKL0Cp13	Sakl0C	859540	862578	C	SAKL0C09130g	GL3M4590	0.99	0.29	0.28	1	0	-
Sakl	SAKL0Cp14	Sakl0C	1231785	1233881	W	SAKL0H19646g	GL3C0078	0.45	0.62	0.6	7	5	-
Sakl	SAKL0Dp1	Sakl0D	6919	7973	W	YOL151W	GL3C0055	0.97	0.5	0.68	2	2	-
Sakl	SAKL0Dp2	Sakl0D	8008	9035	C	SAKL0H19646g	GL3C0078	0.16	0.67	0.64	5	4	SAKL0Ep19*
Sakl	SAKL0Dp3	Sakl0D	276117	276200	C	KLLA0F18766g	GL3C3108	0.4	0.39	0.62	0	0	-
Sakl	SAKL0Dp4	Sakl0D	543171	544613	W	ZYRO0B09328g	GL3R2935	1.0	0.54	0.63	1	0	-
Sakl	SAKL0Dp5	Sakl0D	657785	658787	W	KLTH0H11594g	GL3R3438	0.97	0.59	0.66	8	7	-
Sakl	SAKL0Dp6	Sakl0D	755522	756099	C	SAKL0C04158g	GL3C4100	0.22	0.74	0.7	5	1	-
Sakl	SAKL0Dp7	Sakl0D	849259	851057	C	YOL020W	GL3C0004	0.91	0.23	0.57	5	6	-
Sakl	SAKL0Dp8	Sakl0D	1031447	1032727	C	KLTH0C02838g	GL3R3756	0.98	0.35	0.68	1	0	-
Sakl	SAKL0Dp9	Sakl0D	1163833	1165443	W	KLTH0D01232g	GL3C3761	0.98	0.48	0.66	1	0	-
Sakl	SAKL0Dp10	Sakl0D	1245027	1246653	W	ZYRO0F00264g	GL3C0006	0.89	0.33	0.59	8	6	-
Sakl	SAKL0Dp11	Sakl0D	1266917	1268595	W	KLLA0E25015g	GL3C0002	0.92	0.41	0.58	4	4	-
Sakl	SAKL0Dp12	Sakl0D	1271948	1273930	W	SAKL0F16434g	GL3C0078	0.93	0.71	0.58	25	7	-
Sakl	SAKL0Dp13	Sakl0D	1276944	1277117	C	SAKL0F16412g	GL3C2606	0.28	0.26	0.29	1	0	-
Sakl	SAKL0Ep1	Sakl0E	7434	8616	W	YFR055W	GL3C0085	0.99	0.32	0.57	4	3	-
Sakl	SAKL0Ep2	Sakl0E	16160	17097	W	SAKL0B00286g	GL3C0180	0.99	0.56	0.6	0	1	-
Sakl	SAKL0Ep3	Sakl0E	17193	19379	C	SAKL0C00242g	GL3R0539	0.8	0.61	0.58	2	5	-
Sakl	SAKL0Ep4	Sakl0E	19380	19601	C	YGL013C	GL3R0539	0.05	0.53	0.59	0	0	-
Sakl	SAKL0Ep5	Sakl0E	21057	21799	W	SAKL0C00220g	GL3C0180	0.77	0.32	0.64	1	1	-
Sakl	SAKL0Ep6	Sakl0E	22929	23791	W	SAKL0C00220g	GL3C0180	0.71	0.32	0.64	5	4	SAKL0Ep9
Sakl	SAKL0Ep7	Sakl0E	24513	26958	W	SAKL0C00242g	GL3R0539	0.99	0.61	0.58	3	2	-
Sakl	SAKL0Ep8	Sakl0E	28370	28995	W	SAKL0B00462g	GL3R3998	0.58	0.59	0.54	4	1	-
Sakl	SAKL0Ep9	Sakl0E	29089	29986	C	SAKL0C00220g	GL3C0180	0.66	0.32	0.64	10	2	SAKL0Ep6
Sakl	SAKL0Ep10	Sakl0E	36000	36770	W	YOL154W	GL3R2425	1.0	0.42	0.57	2	1	-
Sakl	SAKL0Ep11	Sakl0E	61197	62808	C	KLLA0E25015g	GL3C0002	0.92	0.46	0.61	8	4	-
Sakl	SAKL0Ep12	Sakl0E	86306	88262	C	KLTH0C11286g	GL3C0416	0.8	0.67	0.65	15	5	-
Sakl	SAKL0Ep13	Sakl0E	89895	93197	W	KLTH0C11242g	GL3C2791	0.98	0.6	0.66	3	3	-
Sakl	SAKL0Ep14	Sakl0E	343546	343785	C	KLTH0E08976g	singleton	0.92	0.43	0.28	0	3	-
Sakl	SAKL0Ep15	Sakl0E	349836	349979	W	ZYRO0A09042g	GL3C3745	0.39	0.44	0.44	0	0	-
Sakl	SAKL0Ep16	Sakl0E	423840	425598	C	SAKL0A00154g	GL3C0220	1.0	0.28	0.55	1	3	-
Sakl	SAKL0Ep17	Sakl0E	497481	498898	W	ZYRO0A07458g	GL3C3144	0.99	0.3	0.58	4	1	-
Sakl	SAKL0Ep18	Sakl0E	762602	764574	W	SAKL0C04158g	GL3C4100	0.81	0.63	0.61	4	4	-
Sakl	SAKL0Ep19	Sakl0E	1293084	1294823	W	SAKL0H19646g	GL3C0078	0.31	0.72	0.64	13	7	SAKL0Dp2
Sakl	SAKL0Fp1	Sakl0F	5870	8051	C	SAKL0E00242g	GL3C0078	1.0	0.4	0.31	6	7	-
Sakl	SAKL0Fp2	Sakl0F	18511	19373	W	YNR064C	GL3R4521	0.97	0.38	0.59	0	1	-
Sakl	SAKL0Fp3	Sakl0F	341319	342628	W	CAGL0C04004g	GL3C0081	0.34	0.67	0.52	11	9	-
Sakl	SAKL0Fp5	Sakl0F	627847	629419	W	KLTH0E16610g	GL3R3638	0.98	0.4	0.66	4	1	-
Sakl	SAKL0Fp6	Sakl0F	765225	765425	C	CAGL0J06374g	GL3C0075	0.63	0.56	0.29	0	0	-
Sakl	SAKL0Fp7	Sakl0F	765882	766066	C	ZYRO0C09372g	GL3C0075	0.37	0.1	0.34	1	1	-
Sakl	SAKL0Fp8	Sakl0F	1101171	1101788	W	YALI0B05346g	GL3R3983	0.99	0.59	0.65	1	0	-
Sakl	SAKL0Fp9	Sakl0F	1109541	1109633	W	YPR036W-A	singleton	0.45	0.16	0.43	0	0	-
Sakl	SAKL0Fp10	Sakl0F	1328783	1329007	C	SAKL0E15422g	singleton	1.0	0.41	0.36	2	2	-
Sakl	SAKL0Fp11	Sakl0F	1328820	1329272	W	SAKL0D15400g	GL3C0078	0.16	0.62	0.64	10	4	-
Sakl	SAKL0Fp12	Sakl0F	1333639	1333930	W	SAKL0F01738g	GL3R2424	0.13	0.61	0.55	1	1	-
Sakl	SAKL0Fp13	Sakl0F	1336183	1336336	W	SAKL0C04158g	GL3C4100	0.06	0.43	0.64	1	1	-
Sakl	SAKL0Fp14	Sakl0F	1340024	1342989	W	SAKL0B01870g	GL3C0018	0.97	0.65	0.63	7	5	-
Sakl	SAKL0Fp15	Sakl0F	1343964	1345907	W	SAKL0D15290g	GL3C0031	1.0	0.24	0.22	2	1	-
Sakl	SAKL0Fp16	Sakl0F	1344870	1345907	W	SAKL0D15312g	GL3C0031	0.98	0.66	0.32	0	0	-
Sakl	SAKL0Fp17	Sakl0F	1347430	1348001	W	SAKL0D15312g	GL3C0031	0.96	0.66	0.32	1	1	-
Sakl	SAKL0Gp1	Sakl0G	69	394	W	SAKL0C14080g	GL3R4027	0.23	0.53	0.32	4	1	-
Sakl	SAKL0Gp2	Sakl0G	6369	6682	W	SAKL0C14080g	GL3R4027	0.22	0.53	0.32	3	1	-
Sakl	SAKL0Gp3	Sakl0G	22494	23117	C	SAKL0A10582g	GL3C4061	0.65	0.71	0.61	2	1	-
Sakl	SAKL0Gp4	Sakl0G	763839	765796	C	SAKL0D14916g	GL3R0547	1.0	0.38	0.54	9	3	-
Sakl	SAKL0Gp5	Sakl0G	770193	772040	W	SAKL0C01650g	GL3C0004	1.0	0.27	0.56	2	3	KLTH0Ap1
Sakl	SAKL0Gp6	Sakl0G	775791	777521	W	KLTH0G10736g	GL3C0044	0.99	0.36	0.65	8	7	-
Sakl	SAKL0Gp7	Sakl0G	890302	892813	W	ZYRO0G16588g	GL3C3804	0.99	0.69	0.66	4	2	-
Sakl	SAKL0Gp8	Sakl0G	931117	931709	W	YHR029C	GL3R3742	0.65	0.64	0.66	2	3	-
Sakl	SAKL0Gp9	Sakl0G	957276	957488	C	ZYRO0C10978g	GL3R4012	0.85	0.39	0.77	1	0	-
Sakl	SAKL0Gp10	Sakl0G	1153300	1154337	W	DEHA2F01298g	GL3R2260	0.98	0.66	0.6	12	8	-
Sakl	SAKL0Gp11	Sakl0G	1172422	1173621	W	KLTH0B02376g	GL3C0279	0.98	0.43	0.68	1	2	-
Sakl	SAKL0Gp12	Sakl0G	1227619	1228595	C	DEHA2C05720g	GL3C0026	0.71	0.7	0.42	11	7	-
Sakl	SAKL0Gp13	Sakl0G	1259205	1259867	C	CAGL0M07832g	GL3C4070	0.48	0.72	0.64	5	2	-
Sakl	SAKL0Gp14	Sakl0G	1414468	1415228	C	SAKL0C01760g	GL3R0604	0.17	0.75	0.62	1	5	-
Sakl	SAKL0Gp15	Sakl0G	1732208	1733874	C	ZYRO0F00264g	GL3C0006	0.89	0.37	0.56	6	4	-
Sakl	SAKL0Gp16	Sakl0G	1734869	1736042	W	SAKL0D15026g	GL3R0274	1.0	0.03	0.01	1	3	-
Sakl	SAKL0Hp1	Sakl0H	377	4802	C	SAKL0H26026g	GL3C0045	0.91	0.51	0.66	8	9	SAKL01p10
Sakl	SAKL0Hp2	Sakl0H	4878	5224	C	SAKL0G03300g	GL3C0009	0.13	0.54	0.52	1	1	-
Sakl	SAKL0Hp3	Sakl0H	19125	20331	C	SAKL0C00396g	GL3C0080	1.0	0.13	0.18	1	4	-
Sakl	SAKL0Hp4	Sakl0H	21164	22243	C	SAKL0C00418g	GL3C0161	1.0	0.24	0.15	3	3	-
Sakl	SAKL0Hp5	Sakl0H	24414	26542	W	SAKL0C04158g	GL3C4100	0.88	0.63	0.66	6	5	-
Sakl	SAKL0Hp6	Sakl0H	37494	38500	C	YOL151W	GL3C0055	0.98	0.52	0.67	6	4	-
Sakl	SAKL0Hp7	Sakl0H	44951	45481	W	YDL200C	GL3R3743	0.86	0.57	0.56	1	0	-
Sakl	SAKL0Hp9	Sakl0H	894309	894592	W	KLLA0E23211g	singleton	0.92	0.64	0.72	0	1	-
Sakl	SAKL0Hp10	Sakl0H	1129629	1129727	C	KLLA0F18766g	GL3C3108	0.47	0.3	0.72	0	0	-
Sakl	SAKL0Hp11	Sakl0H	1220346	1220642	W	KLLA0D17952g	singleton	0.9	0.47	0.11	3	0	-
Sakl	SAKL0Hp12	Sakl0H	1240288	1240467	C	YLR162W	singleton	0.5	0.2	0.02	1	0	KLTH0Hp11
Yali	YALI0Ap1	Yali0A	31126	31393	C	YALI0B06138g	GL3C4323	0.55	0.24	0.17	0	1	-
Yali	YALI0Ap2	Yali0A	167564	168107	W	YALI0A07579g	GL3C0044	0.38	0.52	0.57	2	8	-
Yali	YALI0Ap3	Yali0A	191678	192059	C	YALI0B06138g	GL3C4323	1.0	0.24	0.17	0	2	-
Yali	YALI0Ap4	Yali0A	217260	217584	C	YALI0D11528g	GL3R2258	0.32	0.42	0.24	3	8	-
Yali	YALI0Ap5	Yali0A	300541	301853	W	YALI0D18656g	singleton	0.9	0.5	0.38	1	1	-
Yali	YALI0Ap6	Yali0A	301923	302360	W	YALI0C18469g	GL3C0127	0.19	0.32	0.18	2	5	-
Yali	YALI0Ap7	Yali0A	313776	313927	C	YALI0A14212g	GL3C0002	0.08	0.42	0.54	1	1	-
Yali	YALI0Ap8	Yali0A	314032	314258	W	YALI0A20526g	GL3R1379	0.24	0.25	0.12	4	1	-
Yali	YALI0Ap9	Yali0A	371764	371940	C	YALI0F20086g	singleton	0.96	0.37	0.33	1	2	-
Yali	YALI0Ap10	Yali0A	427155	427625	W	YALI0A06633g	GL3C4547	0.95	0.26	0.2	3	3	-
Yali	YALI0Ap11	Yali0A	436452	436940	W	YALI0A03399g	singleton	0.24	0.63	0.45	6	2	YALI0Dp7
Yali	YALI0Ap12	Yali0A	451891	452595	W	YALI0B05654g	GL3C0012	0.59	0.69	0.62	0	2	-
Yali	YALI0Ap13	Yali0A	464301	465288	W	YALI0A18744g	GL3R1112	0.33	0.43	0.26	7	9	-
Yali	YALI0Ap14	Yali0A	476209	476702	W	YALI0B07777g	singleton	0.94	0.55	0.62	2	3	-
Yali	YALI0Ap15	Yali0A	501543	501820	C	YALI0E02178g	singleton	0.12	0.46	0.39	0	1	-
Yali	YALI0Ap16	Yali0A	506981	507705	W	YALI0A12705g	GL3C0179	0.95	0.69	0.6	0	1	-
Yali	YALI0Ap17	Yali0A	511832	511986	C	YALI0D18766g	singleton	0.11	0.34	0.24	1	1	-
Yali	YALI0Ap18	Yali0A	541623	542296	W	YALI0A02024g	GL3C0089	0.26	0.65	0.65	6	2	-
Yali	YALI0Ap19	Yali0A	602180	602415	C	YALI0E07161g	GL3R1639	0.28	0.28	0.19	0	3	-
Yali	YALI0Ap20	Yali0A	603068	603551	C	YALI0C06017g	singleton	0.97	0.25	0.2	3	1	-
Yali	YALI0Ap21	Yali0A	646081	646257	C	YALI0F30855g	GL3C0088	0.05	0.37	0.08	2	0	-
Yali	YALI0Ap22	Yali0A	694308	695030	C	YALI0B14102g	GL3C2625	0.32	0.55	0.17	1	7	-
Yali	YALI0Ap23	Yali0A	711445	711799	W	YALI0A08888g	singleton	1.0	0.24	0.17	1	3	-
Yali	YALI0Ap24	Yali0A	714359	714928	W	YALI0C22341g	GL3C2238	0.4	0.48	0.19	3	1	-
Yali	YALI0Ap25	Yali0A	756204	756412	W	YALI0F22561g	singleton	0.39	0.56	0.44	3	1	-
Yali	YALI0Ap26	Yali0A	831646	833086	W	YALI0E18029g	GL3C2747	0.99	0.12	0.14	3	9	-
Yali	YALI0Ap27	Yali0A	857524	857805	W	YALI0C12122g	GL3C0086	0.1	0.35	0.31	4	2	-
Yali	YALI0Ap28	Yali0A	907099	908014	W	YALI0E08558g	singleton	1.0	0.19	0.18	2	6	-
Yali	YALI0Ap29	Yali0A	925274	925804	C	YALI0A14927g	singleton	0.91	0.64	0.17	0	1	-
Yali	YALI0Ap30	Yali0A	938738	939142	W	YALI0F09537g	singleton	0.83	0.44	0.19	0	3	-
Yali	YALI0Ap31	Yali0A	943216	943449	W	YALI0A11198g	GL3M4617	0.12	0.36	0.13	1	0	-
Yali	YALI0Ap32	Yali0A	1070908	1071000	W	YALI0E05027g	GL3R1053	0.05	0	0	0	0	-
Yali	YALI0Ap33	Yali0A	1111794	1112064	W	YALI0E08206g	GL3R2836	0.1	0.34	0.12	1	2	-
Yali	YALI0Ap34	Yali0A	1177454	1178363	W	YALI0A04279g	GL3C0052	0.56	0.61	0.56	0	3	-
Yali	YALI0Ap35	Yali0A	1178435	1178830	W	YALI0A04279g	GL3C0052	0.14	0.61	0.56	2	3	-
Yali	YALI0Ap36	Yali0A	1193195	1193612	C	YALI0D09647g	GL3C0826	0.18	0.48	0.38	0	5	-
Yali	YALI0Ap37	Yali0A	1193638	1193921	C	YALI0E05973g	GL3C0060	0.07	0.4	0.18	2	1	-
Yali	YALI0Ap38	Yali0A	1194585	1195944	C	YALI0B00396g	GL3C0002	0.45	0.42	0.54	8	5	-
Yali	YALI0Ap39	Yali0A	1210080	1210944	W	YALI0D21098g	GL3R0274	0.72	0.4	0.33	7	7	-
Yali	YALI0Ap40	Yali0A	1241753	1242138	C	YALI0E28292g	GL3C0097	0.25	0.47	0.13	3	4	-
Yali	YALI0Ap41	Yali0A	1300476	1301123	W	YALI0A05005g	GL3C0552	0.49	0.57	0.65	7	4	-
Yali	YALI0Ap42	Yali0A	1308882	1309436	C	YALI0C20207g	GL3C4442	0.21	0.56	0.26	2	7	-
Yali	YALI0Ap43	Yali0A	1349028	1349221	C	YALI0A11649g	singleton	0.08	0.43	0.32	0	1	-
Yali	YALI0Ap44	Yali0A	1349441	1350016	W	YALI0C01859g	GL3C0014	0.36	0.37	0.2	1	7	-
Yali	YALI0Ap45	Yali0A	1350913	1351928	W	YALI0C01826g	singleton	1.0	0.17	0.16	0	6	-
Yali	YALI0Ap46	Yali0A	1361436	1363115	C	YALI0D03311g	singleton	0.56	0.59	0.22	7	7	-
Yali	YALI0Ap47	Yali0A	1412889	1413556	W	YALI0E12551g	GL3C0039	0.4	0.46	0.44	1	1	-
Yali	YALI0Ap48	Yali0A	1413769	1414303	W	YALI0E12529g	singleton	0.92	0.09	0.17	0	1	-
Yali	YALI0Ap49	Yali0A	1414485	1415258	W	YALI0E12507g	GL3R0563	0.7	0.43	0.22	5	11	-
Yali	YALI0Ap50	Yali0A	1421417	1421806	W	YALI0E21153g	GL3C2206	0.33	0.41	0.18	0	2	-
Yali	YALI0Ap51	Yali0A	1430119	1430559	W	YALI0F08679g	GL3R2275	0.14	0.18	0	0	0	-
Yali	YALI0Ap52	Yali0A	1450242	1450768	C	YALI0E12199g	GL3C0242	0.35	0.64	0.69	1	3	-
Yali	YALI0Ap53	Yali0A	1495362	1496631	W	YALI0F16423g	GL3C0006	0.93	0.47	0.54	6	4	-
Yali	YALI0Ap54	Yali0A	1504537	1504977	W	YALI0E10241g	GL3C0089	0.25	0.7	0.61	1	3	-
Yali	YALI0Ap55	Yali0A	1530698	1530823	W	YALI0C07546g	GL3R0548	0.08	0.26	0.24	1	0	-
Yali	YALI0Ap56	Yali0A	1637380	1637670	C	YALI0D10109g	singleton	0.27	0.48	0.08	1	7	-
Yali	YALI0Ap57	Yali0A	1703170	1703712	W	KLLA0D07898g	GL3C0046	0.06	0.46	0.63	5	3	-
Yali	YALI0Ap58	Yali0A	1716346	1717142	C	YALI0A10989g	GL3C0179	0.42	0.67	0.61	1	2	-
Yali	YALI0Ap59	Yali0A	1801327	1801491	W	YALI0E27159g	GL3C0007	0.11	0.37	0.27	1	1	-
Yali	YALI0Ap60	Yali0A	1843754	1844529	C	YALI0F10637g	singleton	0.94	0.37	0.19	2	1	-
Yali	YALI0Ap61	Yali0A	1980196	1980659	C	YALI0B19074g	GL3C2467	0.23	0.58	0.14	4	3	-
Yali	YALI0Ap62	Yali0A	2018807	2019391	W	YALI0A04301g	singleton	0.7	0.42	0.22	6	2	-
Yali	YALI0Ap63	Yali0A	2073699	2074188	C	YALI0A00572g	GL3C4460	0.32	0.6	0.51	0	1	-
Yali	YALI0Ap64	Yali0A	2158789	2160272	W	YALI0A13673g	singleton	1.0	0.19	0.2	3	5	-
Yali	YALI0Ap65	Yali0A	2253315	2254223	C	YALI0B23364g	GL3R1534	0.84	0.25	0.2	1	3	-
Yali	YALI0Bp1	Yali0B	5111	5424	W	YALI0B20878g	GL3R1565	0.34	0.3	0.22	3	1	-
Yali	YALI0Bp2	Yali0B	34837	35260	W	YALI0F21967g	GL3C0011	0.14	0.44	0.2	2	2	-
Yali	YALI0Bp3	Yali0B	43247	43464	W	YALI0A10483g	singleton	0.14	0.4	0.19	0	1	-
Yali	YALI0Bp4	Yali0B	135171	135694	C	YALI0D11924g	GL3C0089	0.35	0.11	0.14	2	1	-
Yali	YALI0Bp5	Yali0B	156211	156597	W	YALI0A21351g	singleton	0.8	0.32	0.19	2	3	-
Yali	YALI0Bp6	Yali0B	185871	186395	W	YALI0D12188g	GL3R1041	0.23	0.56	0.2	2	3	-
Yali	YALI0Bp7	Yali0B	321814	322227	C	YALI0A14069g	GL3R1720	0.51	0.46	0.35	2	6	-
Yali	YALI0Bp8	Yali0B	355340	355880	C	YALI0F07040g	GL3C0039	0.25	0.61	0.49	4	7	-
Yali	YALI0Bp9	Yali0B	434300	435511	C	CAGL0J01375g	GL3C0009	0.53	0.58	0.69	3	2	-
Yali	YALI0Bp10	Yali0B	635716	636133	C	YALI0D20922g	GL3R3970	0.22	0.21	0.16	1	2	-
Yali	YALI0Bp11	Yali0B	638424	638792	W	YALI0E01034g	GL3C0242	0.2	0.49	0.67	3	5	-
Yali	YALI0Bp12	Yali0B	701170	702565	W	YALI0C14938g	GL3C0012	0.99	0.46	0.53	2	3	-
Yali	YALI0Bp13	Yali0B	826290	827252	W	YALI0A15345g	singleton	0.48	0.48	0.34	3	5	-
Yali	YALI0Bp14	Yali0B	826496	826803	C	YALI0A15345g	singleton	0.14	0.48	0.34	4	1	-
Yali	YALI0Bp15	Yali0B	881657	882084	W	YALI0D19162g	GL3C1262	0.16	0.44	0.12	3	1	-
Yali	YALI0Bp16	Yali0B	1041667	1041853	C	YALI0D09042g	GL3R0071	0.13	0.27	0.11	0	1	-
Yali	YALI0Bp17	Yali0B	1051841	1054218	W	YALI0B07898g	GL3R0054	0.8	0.45	0.46	7	9	-
Yali	YALI0Bp18	Yali0B	1056489	1057149	C	YALI0D18040g	singleton	0.47	0.5	0.35	6	4	-
Yali	YALI0Bp19	Yali0B	1065223	1067412	W	YALI0B07898g	GL3R0054	0.91	0.45	0.46	4	10	-
Yali	YALI0Bp20	Yali0B	1294068	1295215	W	YALI0D16247g	GL3C0080	0.98	0.39	0.53	3	6	-
Yali	YALI0Bp21	Yali0B	1559414	1560102	W	YALI0F19646g	GL3M4618	0.52	0.6	0.59	5	6	-
Yali	YALI0Bp22	Yali0B	2097736	2098322	C	YALI0A16423g	GL3C3940	0.17	0.31	0.14	1	1	-
Yali	YALI0Bp23	Yali0B	2708095	2709599	W	YALI0D11924g	GL3C0089	1.0	0.11	0.14	2	4	-
Yali	YALI0Bp24	Yali0B	2816047	2816649	C	YALI0A06347g	GL3C0552	0.58	0.73	0.69	5	3	-
Yali	YALI0Bp25	Yali0B	2874081	2875918	C	YALI0A05929g	GL3C0089	0.93	0.29	0.13	7	9	-
Yali	YALI0Bp26	Yali0B	3055999	3056272	C	YALI0B05962g	singleton	0.32	0.61	0.66	1	1	-
Yali	YALI0Cp1	Yali0C	12760	14396	C	YALI0B16412g	GL3C0006	0.93	0.41	0.6	3	4	-
Yali	YALI0Cp2	Yali0C	225625	227479	W	YALI0C14190g	GL3R0461	0.85	0.28	0.47	1	1	-
Yali	YALI0Cp3	Yali0C	295070	295212	C	YALI0C05368g	GL3C0001	0.04	0.23	0.16	1	1	-
Yali	YALI0Cp4	Yali0C	315636	316124	W	YALI0E19294g	GL3R0054	0.18	0.52	0.15	5	5	-
Yali	YALI0Cp5	Yali0C	477875	478121	C	YALI0C19239g	GL3C0275	0.21	0.64	0.51	1	1	-
Yali	YALI0Cp6	Yali0C	619643	621533	W	YALI0C16522g	GL3C0002	0.97	0.17	0.55	1	0	-
Yali	YALI0Cp7	Yali0C	716102	716661	W	YALI0B19470g	GL3C0239	0.38	0.61	0.65	3	4	-
Yali	YALI0Cp8	Yali0C	735331	736018	C	SAKL0A07612g	GL3C3117	0.17	0.71	0.81	3	4	-
Yali	YALI0Cp9	Yali0C	993307	993707	W	YALI0A14905g	GL3C0275	0.37	0.17	0.24	0	3	-
Yali	YALI0Cp10	Yali0C	1110183	1111356	W	YALI0C02519g	GL3C0089	0.71	0.65	0.66	0	2	-
Yali	YALI0Cp11	Yali0C	1276503	1278120	W	YALI0F14113g	GL3R0103	0.96	0.55	0.65	5	2	-
Yali	YALI0Cp12	Yali0C	1329604	1330154	C	YALI0F08987g	GL3R4140	0.28	0.25	0.13	0	1	-
Yali	YALI0Cp13	Yali0C	1330337	1330912	C	YALI0E04312g	GL3C4375	0.08	0.55	0.28	4	7	-
Yali	YALI0Cp14	Yali0C	1370898	1371412	C	YALI0C03025g	GL3C0014	0.15	0.49	0.18	2	1	-
Yali	YALI0Cp15	Yali0C	1463077	1464594	W	YALI0B00396g	GL3C0002	0.81	0.36	0.52	4	3	YALI0Dp1
Yali	YALI0Cp16	Yali0C	1464816	1465016	C	YALI0A13255g	singleton	0.78	0.34	0.24	2	0	-
Yali	YALI0Cp17	Yali0C	1516603	1517547	W	YALI0C11253g	GL3R0054	0.49	0.56	0.37	4	9	-
Yali	YALI0Cp18	Yali0C	1531133	1532217	C	YALI0F13937g	GL3C0186	0.95	0.21	0.32	3	4	-
Yali	YALI0Cp19	Yali0C	1534426	1535312	W	YALI0B10197g	GL3R0049	0.31	0.31	0.27	2	7	-
Yali	YALI0Cp20	Yali0C	1569389	1569681	W	YALI0C16863g	GL3C2731	0.19	0.4	0.26	0	3	-
Yali	YALI0Cp21	Yali0C	1571006	1571270	W	YALI0D01331g	GL3C0012	0.15	0.08	0.13	1	1	-
Yali	YALI0Cp22	Yali0C	1742367	1743073	C	YALI0E12045g	singleton	0.42	0.45	0.18	1	7	-
Yali	YALI0Cp23	Yali0C	1856419	1856773	C	YALI0C13904g	GL3R2108	0.1	0.38	0.29	2	4	-
Yali	YALI0Cp24	Yali0C	1920736	1921611	W	YALI0C12980g	GL3C0012	0.57	0.43	0.3	4	6	-
Yali	YALI0Cp25	Yali0C	1978487	1978712	C	YALI0F11671g	GL3C4498	0.29	0.45	0.28	0	2	-
Yali	YALI0Cp26	Yali0C	1987609	1989515	C	YALI0C16225g	GL3C0009	1.0	0.19	0.35	3	2	-
Yali	YALI0Cp27	Yali0C	2051301	2054465	C	YALI0C14872g	GL3R3753	0.97	0.56	0.64	1	2	-
Yali	YALI0Cp28	Yali0C	2065285	2065806	C	YALI0D18634g	singleton	0.26	0.11	0.12	0	3	-
Yali	YALI0Cp29	Yali0C	2066499	2066610	C	YALI0C10780g	GL3C0067	0.03	0.08	0.24	0	2	-
Yali	YALI0Cp30	Yali0C	2072460	2073082	W	YALI0B06138g	GL3C4323	1.0	0.12	0.05	1	3	-
Yali	YALI0Cp31	Yali0C	2279365	2279694	C	YALI0A06215g	GL3C0199	0.26	0.4	0.21	1	2	-
Yali	YALI0Cp32	Yali0C	2280040	2280177	C	YALI0A11781g	GL3C0199	0.07	0.42	0.29	0	0	-
Yali	YALI0Cp33	Yali0C	2302145	2303548	C	YALI0E04312g	GL3C4375	0.3	0.55	0.28	3	1	-
Yali	YALI0Cp34	Yali0C	2446241	2447248	W	YALI0D23419g	singleton	0.57	0.39	0.18	1	6	-
Yali	YALI0Cp35	Yali0C	2534695	2535606	W	YALI0A02409g	GL3C0179	0.99	0.29	0.16	2	6	-
Yali	YALI0Cp36	Yali0C	2802202	2802663	C	YALI0A06633g	GL3C4547	0.95	0.39	0.35	3	2	-
Yali	YALI0Cp37	Yali0C	2829492	2829638	W	YALI0A15378g	GL3C4101	0.3	0.57	0.46	0	0	-
Yali	YALI0Cp38	Yali0C	2829707	2830060	W	YALI0A15378g	GL3C4101	0.62	0.57	0.46	0	0	-
Yali	YALI0Cp39	Yali0C	2993502	2994031	W	YALI0A03861g	GL3C0136	0.29	0.61	0.18	1	3	-
Yali	YALI0Cp40	Yali0C	2994294	2994799	C	YALI0D25454g	GL3R0914	0.64	0.48	0.45	3	4	-
Yali	YALI0Cp41	Yali0C	3160851	3163912	W	DEHA2G10472g	GL3C2697	0.94	0.52	0.7	3	6	-
Yali	YALI0Cp42	Yali0C	3178043	3178547	C	YALI0C02519g	GL3C0089	0.28	0.65	0.66	3	2	-
Yali	YALI0Cp43	Yali0C	3258426	3259420	W	YALI0C16247g	GL3M4590	0.3	0.69	0.65	5	3	-
Yali	YALI0Cp44	Yali0C	3265335	3266073	C	YALI0A21351g	singleton	1.0	0.18	0.03	1	6	-
Yali	YALI0Dp1	Yali0D	1327	2056	W	YALI0A21351g	singleton	1.0	0.17	0.03	1	7	-
Yali	YALI0Dp2	Yali0D	4269	4875	W	YALI0E11187g	GL3R4321	0.7	0.68	0.53	6	5	YALI0Cp14
Yali	YALI0Dp3	Yali0D	429114	429341	C	YALI0B01100g	singleton	0.27	0.37	0.19	2	4	-
Yali	YALI0Dp4	Yali0D	451092	451347	W	YALI0D12276g	singleton	0.31	0.42	0.48	0	1	-
Yali	YALI0Dp5	Yali0D	724463	724935	W	YALI0E00264g	GL3C0014	0.25	0.33	0.14	2	4	-
Yali	YALI0Dp6	Yali0D	854029	854288	W	YALI0D23881g	GL3C0052	0.09	0.46	0.48	3	4	-
Yali	YALI0Dp7	Yali0D	1212235	1212693	C	YALI0A06633g	GL3C4547	0.93	0.22	0.22	1	6	-
Yali	YALI0Dp8	Yali0D	1481830	1482146	C	YALI0A07667g	GL3C0275	0.2	0.47	0.59	1	2	YALI0Ap10
Yali	YALI0Dp9	Yali0D	1582171	1582371	W	YALI0F30041g	GL3R0054	0.07	0.22	0.16	1	2	-
Yali	YALI0Dp10	Yali0D	1613260	1614231	C	KLLA0D15521g	GL3C0008	0.96	0.71	0.8	1	5	-
Yali	YALI0Dp11	Yali0D	1648211	1651203	W	YALI0B17028g	GL3M4610	0.32	0.65	0.68	0	2	-
Yali	YALI0Dp12	Yali0D	1711810	1712455	C	YALI0B15466g	GL3C0275	0.62	0.53	0.39	5	1	-
Yali	YALI0Dp13	Yali0D	1783679	1783845	W	YALI0F10769g	GL3R2381	0.24	0.41	0.26	0	1	-
Yali	YALI0Dp14	Yali0D	1832755	1833378	W	YALI0A14927g	singleton	0.99	0.33	0.12	2	2	-
Yali	YALI0Dp15	Yali0D	1981983	1982635	W	YALI0A14927g	singleton	0.99	0.33	0.12	3	1	YALI0Dp15 YALI0Dp16 YALI0Fp14
Yali	YALI0Dp16	Yali0D	1991671	1992294	W	YALI0A14927g	singleton	0.99	0.33	0.12	1	2	YALI0Dp14 YALI0Dp16 YALI0Fp14
Yali	YALI0Dp17	Yali0D	2069441	2070245	W	YALI0D16753g	GL3R0092	0.78	0.12	0.04	0	4	YALI0Dp14 YALI0Dp15 YALI0Fp14
Yali	YALI0Dp18	Yali0D	2182814	2183454	C	YALI0A00572g	GL3C4460	0.46	0.59	0.54	2	3	-
Yali	YALI0Dp19	Yali0D	2274657	2274831	W	YALI0B08778g	GL3C2720	0.05	0.14	0.06	0	2	-
Yali	YALI0Dp20	Yali0D	2278759	2280037	W	ZYRO0F09460g	GL3R3013	0.93	0.55	0.66	1	1	-
Yali	YALI0Dp21	Yali0D	2422620	2422799	C	YALI0D19140g	GL3R0673	0.11	0.2	0.11	1	0	-
Yali	YALI0Dp22	Yali0D	2703408	2703760	W	YALI0F11407g	singleton	0.53	0.57	0.6	0	1	-
Yali	YALI0Dp23	Yali0D	2703988	2704832	C	YALI0D12276g	singleton	1.0	0.42	0.48	0	1	-
Yali	YALI0Dp24	Yali0D	2705244	2705445	W	YALI0B07777g	singleton	0.37	0.15	0.24	0	2	-
Yali	YALI0Dp25	Yali0D	2751829	2752867	W	YALI0C02563g	GL3R0872	0.98	0.56	0.61	2	7	-
Yali	YALI0Dp26	Yali0D	2917720	2918296	C	YALI0B14641g	GL3C0160	0.2	0.34	0.21	3	3	-
Yali	YALI0Dp27	Yali0D	2931292	2931795	C	YALI0E08910g	singleton	0.36	0.4	0.26	2	5	-
Yali	YALI0Dp28	Yali0D	2986253	2987083	W	YALI0B12408g	GL3C2504	0.13	0.34	0.01	7	2	-
Yali	YALI0Dp29	Yali0D	2993737	2994449	C	YALI0B04202g	GL3C0285	0.32	0.44	0.51	2	8	-
Yali	YALI0Dp30	Yali0D	3101319	3101581	C	YALI0C03674g	GL3C0393	0.1	0.34	0.22	1	2	-
Yali	YALI0Dp31	Yali0D	3195162	3195272	C	YALI0C13310g	GL3C2571	0.03	0.11	0.14	0	0	-
Yali	YALI0Dp32	Yali0D	3219574	3220146	W	YALI0C21802g	GL3C0363	0.14	0.33	0.17	6	2	-
Yali	YALI0Dp33	Yali0D	3280625	3281088	C	YALI0A08536g	GL3R2244	0.24	0.3	0.14	1	1	-
Yali	YALI0Dp34	Yali0D	3281108	3281420	C	YALI0A12001g	GL3R0883	0.07	0.3	0.12	2	1	-
Yali	YALI0Dp35	Yali0D	3282152	3283161	W	YALI0E29249g	GL3C0970	0.43	0.34	0.13	4	5	-
Yali	YALI0Dp36	Yali0D	3326183	3326757	C	YALI0B14267g	GL3C0022	0.58	0.2	0.16	3	5	-
Yali	YALI0Dp37	Yali0D	3389533	3390085	C	YALI0D23595g	GL3R0023	0.31	0.25	0.24	4	3	-
Yali	YALI0Dp38	Yali0D	3452113	3453683	C	YALI0C03025g	GL3C0014	1.0	0.19	0.44	2	4	-
Yali	YALI0Dp39	Yali0D	3548905	3550790	C	YALI0F19118g	GL3C0009	0.98	0.44	0.54	10	13	-
Yali	YALI0Dp40	Yali0D	3610189	3610521	C	YALI0C03542g	GL3C0089	0.17	0.59	0.64	4	0	-
Yali	YALI0Ep1	Yali0E	643824	645094	W	YALI0D17754g	GL3C0712	0.62	0.67	0.58	13	8	-
Yali	YALI0Ep2	Yali0E	816720	817916	C	YALI0A06061g	GL3R4545	0.99	0.4	0.21	2	9	-
Yali	YALI0Ep3	Yali0E	850107	850589	C	YALI0E15290g	GL3C0244	0.24	0.62	0.59	3	3	-
Yali	YALI0Ep4	Yali0E	851565	853475	W	YALI0A13563g	GL3C0453	1.0	0.14	0.39	2	2	-
Yali	YALI0Ep5	Yali0E	883116	885634	W	YALI0A11869g	GL3C0260	0.64	0.46	0.51	14	13	-
Yali	YALI0Ep6	Yali0E	896573	896999	C	YALI0A06633g	GL3C4547	0.95	0.41	0.21	4	7	-
Yali	YALI0Ep7	Yali0E	930561	931795	C	YALI0C12980g	GL3C0012	0.98	0.38	0.31	5	5	-
Yali	YALI0Ep8	Yali0E	1056690	1056785	W	YALI0A11671g	GL3C3834	0.05	0.22	0.03	0	0	-
Yali	YALI0Ep9	Yali0E	1330521	1330931	C	YALI0A15488g	GL3C0086	0.13	0.17	0.11	4	3	-
Yali	YALI0Ep10	Yali0E	1331462	1332078	C	YALI0A15059g	GL3C0179	0.88	0.68	0.88	6	4	-
Yali	YALI0Ep11	Yali0E	1585584	1586408	W	YALI0D16885g	GL3R1868	0.17	0.24	0.15	3	8	-
Yali	YALI0Ep12	Yali0E	1722343	1722775	C	YALI0C15345g	GL3C3151	0.94	0.66	0.68	2	3	-
Yali	YALI0Ep13	Yali0E	1776320	1776863	C	YALI0B06138g	GL3C4323	0.98	0.31	0.23	2	1	-
Yali	YALI0Ep14	Yali0E	1920725	1920910	C	DEHA2B10736g	GL3R1741	0.63	0.36	0.65	1	0	-
Yali	YALI0Ep15	Yali0E	1950235	1950852	W	YALI0A17446g	singleton	0.99	0.34	0.14	2	2	-
Yali	YALI0Ep16	Yali0E	2204743	2204992	W	YALI0D15246g	GL3C2674	0.07	0.46	0.3	2	2	-
Yali	YALI0Ep17	Yali0E	2341379	2341774	C	YALI0E21956g	singleton	0.42	0.49	0.12	0	6	-
Yali	YALI0Ep18	Yali0E	3169448	3170213	C	YALI0A14069g	GL3R1720	0.97	0.37	0.27	3	2	-
Yali	YALI0Ep19	Yali0E	3250692	3252367	C	YALI0C00627g	GL3C0006	0.99	0.29	0.49	0	4	-
Yali	YALI0Ep20	Yali0E	3656544	3656984	W	YALI0A08195g	GL3C0969	0.83	0.22	0.35	5	3	-
Yali	YALI0Ep21	Yali0E	3697140	3697716	W	YALI0B04884g	GL3R0563	0.27	0.23	0.14	4	2	-
Yali	YALI0Ep22	Yali0E	3774217	3774312	W	YALI0E20405g	GL3C0072	0.05	0.22	0.29	0	0	-
Yali	YALI0Ep23	Yali0E	3801050	3801507	C	YALI0A19338g	singleton	0.85	0.53	0.61	1	1	-
Yali	YALI0Ep24	Yali0E	3913280	3913419	C	YALI0A05291g	singleton	0.18	0.28	0.21	0	1	-
Yali	YALI0Ep25	Yali0E	4045440	4045786	C	YALI0E34045g	GL3R3858	0.36	0.62	0.66	1	1	-
Yali	YALI0Ep26	Yali0E	4191964	4192942	W	YALI0D22957g	GL3C0012	0.69	0.4	0.53	2	2	-
Yali	YALI0Ep27	Yali0E	4199370	4199775	C	YALI0B14553g	GL3R2386	0.15	0.31	0.4	4	1	-
Yali	YALI0Fp1	Yali0F	6514	7252	W	YALI0A21351g	singleton	1.0	0.19	0.03	1	7	-
Yali	YALI0Fp2	Yali0F	10145	11266	W	YALI0B12034g	singleton	0.92	0.7	0.68	1	2	-
Yali	YALI0Fp3	Yali0F	72695	73132	C	YALI0F16423g	GL3C0006	0.17	0.33	0.56	2	3	-
Yali	YALI0Fp4	Yali0F	448297	449728	C	KLLA0F09053g	GL3C3143	0.98	0.34	0.69	0	1	-
Yali	YALI0Fp5	Yali0F	567721	568735	C	YALI0C13552g	GL3C0089	0.55	0.73	0.62	20	7	-
Yali	YALI0Fp6	Yali0F	735901	736346	C	YALI0F07084g	GL3C0096	0.04	0.36	0.05	7	1	-
Yali	YALI0Fp7	Yali0F	755728	756645	W	YALI0B10890g	singleton	0.45	0.38	0.65	2	6	-
Yali	YALI0Fp8	Yali0F	1427871	1428204	W	YALI0B12298g	GL3C0453	0.18	0.4	0.38	1	4	-
Yali	YALI0Fp9	Yali0F	1641166	1641368	W	YALI0E20647g	GL3R3651	0.17	0.38	0.16	2	4	-
Yali	YALI0Fp10	Yali0F	1727919	1728823	C	YALI0E34045g	GL3R3858	0.97	0.51	0.54	0	3	-
Yali	YALI0Fp11	Yali0F	1729578	1730001	W	YALI0E34045g	GL3R3858	0.43	0.51	0.54	3	2	-
Yali	YALI0Fp12	Yali0F	1731353	1732203	W	YALI0E34045g	GL3R3858	0.91	0.51	0.54	0	1	-
Yali	YALI0Fp13	Yali0F	1867228	1867828	W	YALI0B06138g	GL3C4323	1.0	0.5	0.06	1	3	-
Yali	YALI0Fp14	Yali0F	1874777	1875400	W	YALI0A14927g	singleton	0.99	0.33	0.14	3	2	-
Yali	YALI0Fp15	Yali0F	1992141	1992448	W	YALI0B06138g	GL3C4323	0.82	0.5	0.06	3	3	YALI0Dp14 YALI0Dp15 YALI0Dp16
Yali	YALI0Fp16	Yali0F	2059854	2060424	W	YALI0E02178g	singleton	0.25	0.65	0.48	3	2	-
Yali	YALI0Fp17	Yali0F	2081439	2081558	C	YALI0A09988g	GL3C2743	0.05	0.1	0.1	0	0	-
Yali	YALI0Fp18	Yali0F	2087305	2089323	W	YALI0A16423g	GL3C3940	0.67	0.7	0.65	1	1	-
Yali	YALI0Fp19	Yali0F	2118442	2118696	C	YALI0C15785g	singleton	0.84	0.31	0.2	3	0	-
Yali	YALI0Fp20	Yali0F	2200254	2200571	C	YALI0E10725g	GL3C0179	0.2	0.69	0.68	3	0	-
Yali	YALI0Fp21	Yali0F	2218791	2220143	W	YALI0A10989g	GL3C0179	0.99	0.5	0.19	4	4	-
Yali	YALI0Fp22	Yali0F	2240115	2240588	C	YALI0B06138g	GL3C4323	0.95	0.5	0.06	6	6	-
Yali	YALI0Fp23	Yali0F	3293639	3293952	C	YALI0A06105g	singleton	0.44	0.55	0.35	1	1	-
Yali	YALI0Fp24	Yali0F	3510014	3511134	W	YALI0E27511g	GL3C0080	0.94	0.48	0.63	8	11	-
Yali	YALI0Fp25	Yali0F	3665647	3665832	C	YALI0D01133g	GL3R2162	0.06	0.3	0.2	1	0	-
Yali	YALI0Fp26	Yali0F	3692799	3693841	C	YALI0B19976g	GL3C0186	0.93	0.07	0.15	1	5	-
Yali	YALI0Fp27	Yali0F	3717469	3718506	W	YALI0A06171g	singleton	0.9	0.38	0.23	4	6	-
Yali	YALI0Fp28	Yali0F	3979048	3979226	W	KLTH0D07260g	GL3C2567	0.03	0.43	0.51	2	1	-
Zyro	ZYRO0Ap1	Zyro0A	5	999	W	YNR056C	GL3C0044	0.56	0.66	0.72	8	6	-
Zyro	ZYRO0Ap2	Zyro0A	1024	2229	W	ZYRO0D00242g	GL3C0031	0.99	0.25	0.23	6	6	ZYRO0Ap3* ZYRO0Cp2* ZYRO0Ep5* ZYRO0Ep16*
Zyro	ZYRO0Ap3	Zyro0A	5770	6842	W	ZYRO0D00242g	GL3C0031	1.0	0.25	0.23	2	5	ZYRO0Ap2* ZYRO0Cp2* ZYRO0Ep5* ZYRO0Ep16*
Zyro	ZYRO0Ap4	Zyro0A	16255	16831	C	DEHA2F27060g	GL3R4233	0.37	0.52	0.64	6	9
Zyro	ZYRO0Ap5	Zyro0A	21910	22323	W	ZYRO0D17974g	GL3R0054	0.19	0.63	0.69	1	3	-
Zyro	ZYRO0Ap6	Zyro0A	25558	25775	C	ZYRO0E10428g	GL3C3937	0.13	0.23	0.2	1	1	-
Zyro	ZYRO0Ap7	Zyro0A	74562	76548	C	ZYRO0F09086g	GL3C0039	0.96	0.5	0.55	3	4	-
Zyro	ZYRO0Ap8	Zyro0A	122929	123279	W	CAGL0J09944g	GL3C0007	0.2	0.54	0.71	2	0	-
Zyro	ZYRO0Ap9	Zyro0A	187527	187827	W	ZYRO0G22110g	singleton	0.55	0.49	0.33	2	1	-
Zyro	ZYRO0Ap10	Zyro0A	462971	463271	C	ZYRO0G22132g	singleton	0.56	0.57	0.44	1	2	-
Zyro	ZYRO0Ap11	Zyro0A	511623	511898	C	ZYRO0B11924g	GL3R0426	0.31	0.62	0.58	0	2	-
Zyro	ZYRO0Ap12	Zyro0A	734129	734320	W	KLTH0E08976g	singleton	0.69	0.54	0.13	4	0	-
Zyro	ZYRO0Ap13	Zyro0A	897883	898140	W	ZYRO0A13948g	GL3C0031	0.22	0.27	0.3	1	0	-
Zyro	ZYRO0Ap14	Zyro0A	900424	901503	W	ZYRO0B00154g	GL3C0031	0.91	0.67	0.35	11	7	-
Zyro	ZYRO0Ap15	Zyro0A	903246	904337	W	ZYRO0D00154g	GL3C0031	0.99	0.34	0.32	4	3	-
Zyro	ZYRO0Ap16	Zyro0A	908847	909703	W	ZYRO0D00242g	GL3C0031	0.81	0.25	0.23	3	2	-
Zyro	ZYRO0Ap17	Zyro0A	1078153	1079144	C	ZYRO0E00440g	GL3C0031	0.72	0.59	0.62	6	7	-
Zyro	ZYRO0Ap18	Zyro0A	1091211	1091460	C	ZYRO0F09922g	GL3C2615	0.15	0.44	0.36	2	1	-
Zyro	ZYRO0Ap19	Zyro0A	1092959	1093634	W	ZYRO0C18612g	GL3C0078	0.31	0.4	0.22	3	6	-
Zyro	ZYRO0Ap20	Zyro0A	1094032	1095094	C	ZYRO0D00154g	GL3C0031	0.99	0.34	0.32	8	4	-
Zyro	ZYRO0Ap21	Zyro0A	1097165	1098624	W	ZYRO0B16962g	GL3C0078	1.0	0.23	0.19	1	5	-
Zyro	ZYRO0Ap22	Zyro0A	1103481	1104636	C	ZYRO0D00242g	GL3C0031	1.0	0.25	0.23	8	4	-
Zyro	ZYRO0Ap23	Zyro0A	1109333	1110321	C	YNR056C	GL3C0044	0.56	0.66	0.72	8	9	-
Zyro	ZYRO0Ap24	Zyro0A	1114126	1114628	W	ZYRO0E10428g	GL3C3937	0.34	0.23	0.2	3	6	ZYRO0Ep3
Zyro	ZYRO0Bp1	Zyro0B	8013	9015	W	ZYRO0D00352g	GL3C0031	0.91	0.4	0.22	7	4
Zyro	ZYRO0Bp2	Zyro0B	45503	45923	C	CAGL0B02970g	GL3C0410	0.12	0.53	0.64	7	3
Zyro	ZYRO0Bp3	Zyro0B	772358	774264	C	ZYRO0D03762g	GL3C0004	0.94	0.29	0.49	3	4	-
Zyro	ZYRO0Bp4	Zyro0B	867572	868321	C	KLTH0B03894g	GL3C0007	0.37	0.52	0.54	5	7	-
Zyro	ZYRO0Bp5	Zyro0B	1068650	1070010	W	CAGL0D00418g	GL3C0177	0.64	0.74	0.71	9	6	-
Zyro	ZYRO0Bp6	Zyro0B	1072146	1073392	C	ZYRO0A01474g	GL3C0007	0.69	0.37	0.46	7	7	-
Zyro	ZYRO0Bp7	Zyro0B	1262369	1263877	W	YOR043W	GL3R3451	0.92	0.46	0.59	1	0	-
Zyro	ZYRO0Bp8	Zyro0B	1267042	1268304	C	YDR277C	GL3C2221	0.99	0.44	0.59	1	0	-
Zyro	ZYRO0Bp9	Zyro0B	1363520	1364081	W	ZYRO0E10340g	GL3R4028	0.37	0.41	0.36	2	3	-
Zyro	ZYRO0Bp10	Zyro0B	1364390	1366162	C	YIL173W	GL3C0078	0.33	0.71	0.65	3	3	-
Zyro	ZYRO0Bp11	Zyro0B	1370695	1371415	W	ZYRO0A13640g	GL3C2606	0.96	0.34	0.26	2	2	-
Zyro	ZYRO0Bp12	Zyro0B	1377717	1378648	W	ZYRO0C00330g	GL3C0110	0.49	0.55	0.42	5	3	-
Zyro	ZYRO0Bp13	Zyro0B	1378431	1378718	C	ZYRO0F09922g	GL3C2615	0.22	0.45	0.39	1	2	-
Zyro	ZYRO0Bp14	Zyro0B	1380999	1382124	W	DEHA2C14916g	GL3C3186	0.97	0.42	0.62	1	2	-
Zyro	ZYRO0Bp15	Zyro0B	1385311	1386390	C	ZYRO0E00132g	GL3C0031	1.0	0.22	0.05	4	4	-
Zyro	ZYRO0Cp1	Zyro0C	3005	3975	W	YNR056C	GL3C0044	0.54	0.62	0.68	7	8	-
Zyro	ZYRO0Cp2	Zyro0C	4000	5079	W	ZYRO0D00242g	GL3C0031	0.88	0.33	0.25	5	4	ZYRO0Cp2* ZYRO0Ep5* ZYRO0Ep16*
Zyro	ZYRO0Cp3	Zyro0C	10197	12335	C	ZYRO0B00176g	GL3C0078	0.99	0.28	0.21	9	5	-
Zyro	ZYRO0Cp4	Zyro0C	18275	18458	W	ZYRO0C18590g	GL3C0031	0.18	0.44	0.24	0	2	-
Zyro	ZYRO0Cp5	Zyro0C	27386	28538	W	SAKL0D14872g	GL3C0005	0.96	0.46	0.65	3	4	-
Zyro	ZYRO0Cp6	Zyro0C	77491	78177	W	YNR067C	GL3C0407	0.12	0.62	0.68	1	3	-
Zyro	ZYRO0Cp7	Zyro0C	92066	96495	C	KLTH0B09724g	GL3C0045	0.94	0.43	0.69	10	5	-
Zyro	ZYRO0Cp8	Zyro0C	549506	550764	W	KLTH0C10670g	GL3R0103	0.61	0.57	0.71	12	5	-
Zyro	ZYRO0Cp9	Zyro0C	577438	578247	C	ZYRO0G22132g	singleton	0.99	0.64	0.4	3	3	-
Zyro	ZYRO0Cp10	Zyro0C	893288	893580	C	SAKL0H02332g	GL3R3581	0.12	0.57	0.61	3	1	-
Zyro	ZYRO0Cp11	Zyro0C	1132427	1133469	W	ZYRO0C04752g	singleton	0.94	0.38	0.24	5	6	-
Zyro	ZYRO0Cp12	Zyro0C	1436897	1436980	C	ZYRO0F15862g	GL3C3208	0.05	0	0	0	0	-
Zyro	ZYRO0Dp1	Zyro0D	3010	3799	W	ZYRO0D00242g	GL3C0031	0.57	0.71	0.58	3	4	-
Zyro	ZYRO0Dp2	Zyro0D	4182	5043	C	ZYRO0A00198g	GL3R0233	1.0	0.23	0.14	0	1	-
Zyro	ZYRO0Dp3	Zyro0D	8842	9916	W	ZYRO0B00154g	GL3C0031	0.97	0.39	0.2	5	6	-
Zyro	ZYRO0Dp4	Zyro0D	15658	15909	W	ZYRO0D00352g	GL3C0031	0.23	0.48	0.37	3	2	-
Zyro	ZYRO0Dp5	Zyro0D	19223	20725	W	SAKL0C13508g	GL3R0540	0.88	0.52	0.6	1	0	-
Zyro	ZYRO0Dp6	Zyro0D	25543	25902	W	ZYRO0F18700g	GL3C0031	0.34	0.45	0.31	1	2	-
Zyro	ZYRO0Dp7	Zyro0D	649612	650480	W	DEHA2A01408g	GL3C0186	0.91	0.65	0.63	4	7	-
Zyro	ZYRO0Dp8	Zyro0D	915021	917359	W	YHR084W	GL3C3642	0.98	0.58	0.61	1	2	-
Zyro	ZYRO0Dp9	Zyro0D	1124143	1126228	C	ZYRO0D13332g	GL3R0054	0.85	0.55	0.56	15	14	-
Zyro	ZYRO0Dp10	Zyro0D	1483322	1483553	W	ZYRO0C18546g	GL3C0055	0.23	0.4	0.23	2	4	-
Zyro	ZYRO0Dp11	Zyro0D	1484283	1485162	W	YLL056C	GL3C4156	0.98	0.44	0.58	2	2	-
Zyro	ZYRO0Ep1	Zyro0E	541	1418	C	ZYRO0D00264g	GL3R0233	1.0	0.28	0.12	1	1	-
Zyro	ZYRO0Ep2	Zyro0E	3765	6053	C	ZYRO0E10450g	GL3C0078	1.0	0.38	0.25	5	3	-
Zyro	ZYRO0Ep3	Zyro0E	6479	7137	C	ZYRO0E10428g	GL3C3937	0.34	0.19	0.17	3	4	ZYRO0Ap24
Zyro	ZYRO0Ep4	Zyro0E	10945	11932	W	YNR056C	GL3C0044	0.56	0.67	0.71	6	6	-
Zyro	ZYRO0Ep5	Zyro0E	11975	13135	W	ZYRO0D00242g	GL3C0031	0.99	0.23	0.2	5	7	ZYRO0Ap2* ZYRO0Ap3* ZYRO0Cp2* ZYRO0Ep16*
Zyro	ZYRO0Ep6	Zyro0E	18621	19689	W	ZYRO0D00352g	GL3C0031	0.99	0.36	0.21	9	3	-
Zyro	ZYRO0Ep7	Zyro0E	23024	23703	C	YLL058W	GL3C0549	0.25	0.58	0.63	10	5
Zyro	ZYRO0Ep8	Zyro0E	164482	165052	C	ZYRO0C11902g	GL3C0080	0.3	0.56	0.53	3	2	-
Zyro	ZYRO0Ep9	Zyro0E	177649	178056	C	ZYRO0G18876g	GL3C0186	0.33	0.62	0.5	4	0	-
Zyro	ZYRO0Ep10	Zyro0E	406186	406721	W	YLR251W	GL3C0312	0.81	0.64	0.67	3	2	-
Zyro	ZYRO0Ep11	Zyro0E	797891	800377	C	SAKL0H17666g	GL3C0052	0.69	0.65	0.64	17	12	-
Zyro	ZYRO0Ep12	Zyro0E	815994	816263	W	ZYRO0G02024g	GL3C2551	0.13	0.46	0.29	3	0	ZYRO0Fp1
Zyro	ZYRO0Ep13	Zyro0E	817772	817960	W	YLR162W	singleton	0.52	0.13	0.05	1	0	-
Zyro	ZYRO0Ep14	Zyro0E	835273	835461	W	YLR162W	singleton	0.52	0.13	0.05	1	0	-
Zyro	ZYRO0Ep15	Zyro0E	856433	856695	W	ZYRO0F12650g	GL3C0568	0.18	0.54	0.66	1	3	-
Zyro	ZYRO0Ep16	Zyro0E	877565	878628	C	ZYRO0D00242g	GL3C0031	0.98	0.23	0.2	5	5	ZYRO0Ap2 ZYRO0Ap3 ZYRO0Cp2 ZYRO0Ep5
Zyro	ZYRO0Ep17	Zyro0E	879166	879282	W	ZYRO0G00462g	GL3R1451	0.08	0.28	0.22	2	0	-
Zyro	ZYRO0Fp1	Zyro0F	2600	2933	C	ZYRO0G02024g	GL3C2551	0.16	0.49	0.28	4	2	ZYRO0Ep12
Zyro	ZYRO0Fp2	Zyro0F	21390	21883	W	SAKL0C12122g	GL3C0009	0.14	0.49	0.58	1	3	-
Zyro	ZYRO0Fp3	Zyro0F	100511	100828	W	ZYRO0G00242g	GL3C0055	0.34	0.65	0.67	4	1	-
Zyro	ZYRO0Fp4	Zyro0F	166118	166759	W	ZYRO0C18502g	GL3C0004	0.32	0.59	0.54	7	4	-
Zyro	ZYRO0Fp5	Zyro0F	228175	228713	C	DEHA2D05412g	GL3C0021	0.25	0.35	0.46	5	4	-
Zyro	ZYRO0Fp6	Zyro0F	448635	449727	W	ZYRO0A00220g	GL3C0031	0.99	0.37	0.29	6	3	-
Zyro	ZYRO0Fp7	Zyro0F	764737	765917	C	SAKL0H05412g	GL3C0007	0.8	0.65	0.62	12	15	-
Zyro	ZYRO0Fp8	Zyro0F	1534412	1534495	C	ZYRO0F15862g	GL3C3208	0.05	0	0	0	0	-
Zyro	ZYRO0Fp9	Zyro0F	1537522	1538980	C	ZYRO0E10318g	GL3R0232	0.95	0.16	0.15	2	7	-
Zyro	ZYRO0Gp1	Zyro0G	2796	3816	W	ZYRO0A00220g	GL3C0031	0.93	0.72	0.62	9	6	-
Zyro	ZYRO0Gp2	Zyro0G	6532	6862	W	ZYRO0E00330g	GL3C0031	0.31	0.55	0.34	3	2	-
Zyro	ZYRO0Gp3	Zyro0G	10660	11087	W	ZYRO0E10252g	GL3C0443	0.83	0.7	0.77	1	1	-
Zyro	ZYRO0Gp4	Zyro0G	15280	15771	C	ZYRO0E10450g	GL3C0078	0.2	0.39	0.27	5	1	-
Zyro	ZYRO0Gp5	Zyro0G	15743	16419	W	ZYRO0C18590g	GL3C0031	0.77	0.51	0.38	5	3	-
Zyro	ZYRO0Gp6	Zyro0G	218919	219514	W	ZYRO0C15400g	GL3C0298	0.15	0.6	0.31	5	3	-
Zyro	ZYRO0Gp7	Zyro0G	476568	477472	C	ZYRO0G06028g	singleton	0.5	0.48	0.38	2	1	-
Zyro	ZYRO0Gp8	Zyro0G	558338	558713	W	ZYRO0B16808g	GL3C0007	0.09	0.17	0.14	6	2	-
Zyro	ZYRO0Gp9	Zyro0G	912986	913558	W	YJR021C	GL3C4070	0.65	0.64	0.69	0	3	-
Zyro	ZYRO0Gp10	Zyro0G	1330741	1331241	C	ZYRO0E09900g	GL3C0007	0.3	0.6	0.71	7	6	-
Zyro	ZYRO0Gp11	Zyro0G	1430597	1432670	W	YJR089W	GL3C3822	0.98	0.72	0.65	5	2	-
Zyro	ZYRO0Gp12	Zyro0G	1553944	1555059	W	CAGL0M08206g	GL3C0482	0.95	0.68	0.65	12	6	-
Zyro	ZYRO0Gp13	Zyro0G	1624916	1625150	C	ZYRO0B00990g	GL3C0007	0.13	0.54	0.47	3	1	-
Zyro	ZYRO0Gp14	Zyro0G	1815482	1815706	C	YGR281W	GL3C0045	0.05	0.55	0.57	1	0	-
Zyro	ZYRO0Gp15	Zyro0G	1860364	1860617	W	ZYRO0G00242g	GL3C0055	0.24	0.43	0.48	1	1	-
Zyro	ZYRO0Gp16	Zyro0G	1860607	1861241	C	ZYRO0E00440g	GL3C0031	0.53	0.63	0.54	6	6	-
Zyro	ZYRO0Gp17	Zyro0G	1862165	1865492	C	ZYRO0F00176g	GL3M4610	0.55	0.43	0.3	1	1	-

## Sheet: TableS2
family	pattern_p	compo_p	pseudogenes	pattern_g	compo_g	genes	gene used for functional annotation	functional annotation
GL3C0085	-----k--	0 0 0 0 0 1 0 0	SAKL0Ep1	scrltkdy	4 4 4 3 3 3 4 3	SACE0A01386g SACE0F03014g SACE0G01848g SACE0H03938g CAGL0H06369g CAGL0I01276g CAGL0K05665g CAGL0L06094g ZYRO0D05742g ZYRO0F09768g ZYRO0F15664g ZYRO0G19162g SAKL0B09614g SAKL0G02222g SAKL0H24882g KLTH0D02728g KLTH0E06644g KLTH0E16566g KLLA0C17028g KLLA0E21319g KLLA0F07909g DEHA2A00814g DEHA2A01144g DEHA2A06798g DEHA2C15686g YALI0C22088g YALI0D00605g YALI0F05874g	YAL012W	Cystathionine lyase
GL3C0011	-------y	0 0 0 0 0 0 0 1	YALI0Bp2	scrltkdy	14 12 10 11 10 10 12 12	SACE0A01078g SACE0D06138g SACE0D06160g SACE0D06182g SACE0D07414g SACE0E01166g SACE0E06028g SACE0G02200g SACE0G05676g SACE0G05764g SACE0I02794g SACE0M06930g SACE0O10208g SACE0P05456g CAGL0A00495g CAGL0A00517g CAGL0G06270g CAGL0G08085g CAGL0H04477g CAGL0I04312g CAGL0J01870g CAGL0K12034g CAGL0L00715g CAGL0L01419g CAGL0L11814g CAGL0M11308g ZYRO0A07480g ZYRO0B11704g ZYRO0D05170g ZYRO0D16830g ZYRO0E028…	YAL026C	P-type ATPase
GL3C0018	----tkd-	0 0 0 0 1 1 3 0	DEHA2Ap12 DEHA2Dp5 DEHA2Dp20 KLTH0Ap7 SAKL0Fp14	scrltkdy	6 6 3 8 6 11 18 3	SACE0A00506g SACE0C03806g SACE0K06468g SACE0L00374g SACE0L13309g SACE0O11726g CAGL0B03421g CAGL0D02486g CAGL0J07150g CAGL0K05841g CAGL0M05907g CAGL0M12298g ZYRO0C00726g ZYRO0D02090g ZYRO0E05412g SAKL0B01848g SAKL0B01870g SAKL0C05918g SAKL0D07898g SAKL0D08008g SAKL0D14520g SAKL0D14542g SAKL0G07634g SAKL0H00660g SAKL0H00682g SAKL0H25520g KLTH0B00352g KLTH0D02222g KLTH0E06116g KLTH0F05258g KLTH0H115…	YAL051W	transcription factor
GL3C0072	-------y	0 0 0 0 0 0 0 1	YALI0Ep22	scrltkdy	3 3 3 2 2 3 2 14	SACE0A00462g SACE0B07502g SACE0L04796g CAGL0B02717g CAGL0K06853g CAGL0L00649g ZYRO0C00682g ZYRO0E01936g ZYRO0F14410g SAKL0A06996g SAKL0D14608g SAKL0H14542g KLTH0G11198g KLTH0H06490g KLLA0A03333g KLLA0D17336g DEHA2D12606g DEHA2E05676g YALI0A14234g YALI0A15103g YALI0B05456g YALI0B07755g YALI0C05885g YALI0C09284g YALI0D17314g YALI0E05951g YALI0E11979g YALI0E12419g YALI0E12859g YALI0E20405g YALI0F059…	YAL054C	acetate-CoA ligase activity
GL3C0005	s-r-t-d-	2 0 1 0 1 0 1 0	DEHA2Bp7 KLTH0Ep1 SACE0Dp4 SACE0Jp3 ZYRO0Cp5	scrltkdy	20 12 13 16 16 19 33 19	SACE0A00330g SACE0A00352g SACE0B01012g SACE0B03564g SACE0B05720g SACE0C03740g SACE0C03784g SACE0D00154g SACE0D01760g SACE0E04488g SACE0J08404g SACE0L03014g SACE0L17819g SACE0M00154g SACE0M05104g SACE0M06666g SACE0M10318g SACE0M10670g SACE0N04312g SACE0O01892g CAGL0D00198g CAGL0G03267g CAGL0H06853g CAGL0H09944g CAGL0I07843g CAGL0J01441g CAGL0K02629g CAGL0K09702g CAGL0K12958g CAGL0L01111g CAGL0M097…	YAL061W	dehydrogenase
GL3M4590 + GL3M4601	-c-ltk-y	0 12 0 1 3 1 0 1	CAGL0Bp1 CAGL0Bp4 CAGL0Cp3 CAGL0Dp3 CAGL0Ep1 CAGL0Fp1 CAGL0Gp1 CAGL0Gp3 CAGL0Hp1 CAGL0Jp1 CAGL0Jp2 CAGL0Lp2 KLLA0Cp7 KLTH0Ap5 KLTH0Cp4 KLTH0Fp1 SAKL0Cp13 YALI0Cp43	scrltkdy	10 27 4 5 6 12 3 10	SACE0A00286g SACE0A02134g SACE0C03410g SACE0D14432g SACE0G06160g SACE0H06226g SACE0I04378g SACE0J08228g SACE0K07326g SACE0M10648g CAGL0D06226g CAGL0E06600g CAGL0F03003g CAGL0F08833g CAGL0J11924g CAGL0M14069g ZYRO0A11462g ZYRO0D17380g ZYRO0G11242g ZYRO0G14894g SAKL0A00572g SAKL0A02200g SAKL0C09130g SAKL0D09944g SAKL0E00528g SAKL0E15378g SAKL0G19910g SAKL0H00176g SAKL0H00286g SAKL0H21340g SAKL0H213…	YAL063C	Lectin-like proteins and C. glabrata EPA lectins
singleton	s-------	2 0 0 0 0 0 0 0	SACE0Ap8 SACE0Hp2	s-------	1 0 0 0 0 0 0 0	SACE0A00242g	YAL064W	Protein of unknown function
singleton	s-------	2 0 0 0 0 0 0 0	SACE0Cp5 SACE0Op1	s-------	1 0 0 0 0 0 0 0	SACE0A00132g	YAL064W	Putative protein of unknown function
GL3C0006	----tkdy	0 0 0 0 5 3 4 4	DEHA2Ap8 DEHA2Dp14 DEHA2Dp32 DEHA2Ep4 KLTH0Ap1 KLTH0Bp1 KLTH0Dp3 KLTH0Ep8 KLTH0Ep10 SAKL0Bp5 SAKL0Dp10 SAKL0Gp15 YALI0Ap53 YALI0Cp1 YALI0Ep19 YALI0Fp3	scrltkdy	10 6 12 13 18 12 27 37	SACE0A00154g SACE0C02244g SACE0G07260g SACE0G11748g SACE0I00220g SACE0J08272g SACE0L00352g SACE0L01540g SACE0O00198g SACE0O00220g CAGL0F00209g CAGL0F08371g CAGL0G04081g CAGL0K04565g CAGL0K04609g CAGL0L08052g ZYRO0A00374g ZYRO0A11396g ZYRO0A13750g ZYRO0B00264g ZYRO0B07612g ZYRO0B13398g ZYRO0B16896g ZYRO0D17050g ZYRO0E08228g ZYRO0E10142g ZYRO0F00264g ZYRO0G00352g SAKL0A00374g SAKL0A02926g SAKL0B021…	YAL067C	Permease
GL3C0194	s-------	2 0 0 0 0 0 0 0	SACE0Ap2 SACE0Cp1	s-------	22 0 0 0 0 0 0 0	SACE0A00110g SACE0B09218g SACE0C03762g SACE0D16962g SACE0E00770g SACE0F01144g SACE0G00154g SACE0G12408g SACE0H00220g SACE0I00132g SACE0I04840g SACE0J00132g SACE0K00110g SACE0L00176g SACE0L00946g SACE0L02332g SACE0L17841g SACE0M10780g SACE0N09108g SACE0O00242g SACE0O12342g SACE0P00132g	YAL068C	Hypothetical protein
GL3C0031	s-r-tk--	5 0 25 0 4 3 0 0	KLTH0Bp4 KLTH0Bp6 KLTH0Dp4 KLTH0Ep3 SACE0Ip2 SACE0Ip6 SACE0Jp1 SACE0Lp7 SACE0Op2 SAKL0Fp15 SAKL0Fp16 SAKL0Fp17 ZYRO0Ap2 ZYRO0Ap3 ZYRO0Ap13 ZYRO0Ap14 ZYRO0Ap15 ZYRO0Ap16 ZYRO0Ap17 ZYRO0Ap20 ZYRO0Ap22 ZYRO0Bp1 ZYRO0Bp15 ZYRO0Cp2 ZYRO0Cp4 ZYRO0Dp1 ZYRO0Dp3 ZYRO0Dp4 ZYRO0Dp6 ZYRO0Ep5 ZYRO0Ep6 ZYRO0Ep16 ZYRO0Fp6 ZYRO0Gp1 ZYRO0Gp2 ZYRO0Gp5 ZYRO0Gp16	s-r-tk--	23 0 13 0 10 10 0 0	SACE0A01892g SACE0A01958g SACE0A01980g SACE0A02002g SACE0A02024g SACE0A02046g SACE0B09240g SACE0C01628g SACE0D00110g SACE0F00220g SACE0G00110g SACE0G04664g SACE0G04686g SACE0G12430g SACE0H00176g SACE0H00242g SACE0H00264g SACE0H00286g SACE0J08448g SACE0K00198g SACE0M00132g SACE0N00132g SACE0N09064g ZYRO0A00220g ZYRO0A13816g ZYRO0A13948g ZYRO0B00154g ZYRO0C00242g ZYRO0C18590g ZYRO0D00154g ZYRO0D002…	YAR023C	integral membrane proteins
GL3C0241	s-------	1 0 0 0 0 0 0 0	SACE0Ap7	scrltkdy	3 3 2 2 2 2 2 2	SACE0A02112g SACE0D04862g SACE0H03080g CAGL0C05049g CAGL0J10780g CAGL0K01749g ZYRO0A05258g ZYRO0D10758g SAKL0C07678g SAKL0G08756g KLTH0E16148g KLTH0H14938g KLLA0C04147g KLLA0C16797g DEHA2B10846g DEHA2G17446g YALI0E22781g YALI0F16940g	YAR042W	Protein similar to mammalian oxysterol-binding protein
GL3R0383	----t---	0 0 0 0 1 0 0 0	KLTH0Hp2	s--ltkdy	5 0 0 5 2 2 3 1	SACE0A02222g SACE0B04686g SACE0B04708g SACE0D04752g SACE0H06402g SAKL0B07678g SAKL0G17028g KLTH0C00396g KLTH0D00198g KLLA0A00176g KLLA0B00286g KLLA0C19338g KLLA0D00258g KLLA0E24949g DEHA2C08580g DEHA2F07700g DEHA2F07722g YALI0C06930g	YAR071W	acid phosphatase
GL3R0539	-c---k--	0 1 0 0 0 3 0 0	CAGL0Lp1 SAKL0Ep3 SAKL0Ep4 SAKL0Ep7	scrltk--	3 2 2 1 3 2 0 0	SACE0B02442g SACE0E06468g SACE0G05566g CAGL0A00451g CAGL0F09229g ZYRO0G10252g ZYRO0G22550g SAKL0C00242g SAKL0D01100g KLTH0B09262g KLTH0E05786g KLTH0E07854g KLLA0A09119g	YBL005W	Transcriptional activator of the pleiotropic drug resistance network
GL3C0078	s-r-tk--	1 0 6 0 1 8 0 0	KLTH0Gp5 SACE0Cp3 SAKL0Ap7 SAKL0Bp14 SAKL0Cp14 SAKL0Dp2 SAKL0Dp12 SAKL0Ep19 SAKL0Fp1 SAKL0Fp11 ZYRO0Ap19 ZYRO0Ap21 ZYRO0Bp10 ZYRO0Cp3 ZYRO0Ep2 ZYRO0Gp4	scrltkdy	8 2 6 1 6 7 1 1	SACE0B02134g SACE0C03674g SACE0C03696g SACE0C03718g SACE0I00154g SACE0J00154g SACE0N08844g SACE0N08866g CAGL0A01870g CAGL0J04312g ZYRO0B00176g ZYRO0B16962g ZYRO0C13178g ZYRO0C18612g ZYRO0E10450g ZYRO0F18722g SAKL0C04048g SAKL0C13882g SAKL0D15400g SAKL0E00242g SAKL0F00176g SAKL0F16434g SAKL0H19646g KLTH0G11968g KLTH0G11990g KLTH0G12034g KLTH0G12056g KLTH0G12078g KLTH0H08294g KLLA0E10517g DEHA2E169…	YBL017C	Type I transmembrane sorting receptor for multiple vacuolar hydrolases
GL3C0040	---l----	0 0 0 1 0 0 0 0	KLLA0Dp2	scrltkdy	7 5 6 4 5 5 6 7	SACE0B01826g SACE0B04510g SACE0G07920g SACE0H01254g SACE0M04532g SACE0N05412g SACE0P06490g CAGL0F04213g CAGL0G03135g CAGL0J01661g CAGL0J05522g CAGL0K02915g ZYRO0B01826g ZYRO0C12518g ZYRO0C15224g ZYRO0E01408g ZYRO0E02728g ZYRO0G13068g SAKL0A09306g SAKL0B06754g SAKL0E09482g SAKL0F06226g SAKL0H20482g KLTH0D06644g KLTH0E14476g KLTH0F11902g KLTH0G08580g KLTH0H08844g KLLA0C11363g KLLA0D15015g KLLA0E123…	YBL030C	mitochondrial transporters
GL3C4003	----t---	0 0 0 0 1 0 0 0	KLTH0Ep5	s----k--	1 0 0 0 0 1 0 0	SACE0B01606g SAKL0F14542g	YBL039W-B	Putative protein of unknown function
GL3C0110	--rl----	0 0 1 1 0 0 0 0	KLLA0Cp12 ZYRO0Bp12	scrltkdy	3 2 4 3 3 7 1 2	SACE0B01540g SACE0B03014g SACE0I04576g CAGL0B04433g CAGL0F04499g ZYRO0A04092g ZYRO0C00330g ZYRO0F06094g ZYRO0G17864g SAKL0C11594g SAKL0D06358g SAKL0D06446g SAKL0F00286g SAKL0G04532g SAKL0H03476g SAKL0H03498g KLTH0D13926g KLTH0G03432g KLTH0H16258g KLLA0D00550g KLLA0D03454g KLLA0E05479g DEHA2G08426g YALI0D05621g YALI0D19756g	YBL042C	High affinity uridine permease, localized to the plasma membrane
GL3C0136	-------y	0 0 0 0 0 0 0 1	YALI0Cp39	scrltkdy	3 3 3 3 3 3 3 3	SACE0B01342g SACE0M06160g SACE0O09174g CAGL0A04235g CAGL0J03696g CAGL0K03773g ZYRO0A08910g ZYRO0B02882g ZYRO0F07304g SAKL0E04510g SAKL0F11946g SAKL0H06644g KLTH0B04994g KLTH0D11154g KLTH0E09196g KLLA0E19911g KLLA0F11209g KLLA0F17457g DEHA2A07590g DEHA2C12628g DEHA2G08778g YALI0A03861g YALI0D26598g YALI0E04675g	YBL052C	Histone acetyltransferase catalytic subunit of NuA3 complex that acetylates histone H3, involved in transcriptional silencing
GL3R0765	s-------	1 0 0 0 0 0 0 0	SACE0Ip5	scrltkdy	2 1 1 1 1 1 1 1	SACE0B00946g SACE0E04510g CAGL0A04521g ZYRO0B03410g SAKL0F12540g KLTH0C06622g KLLA0E20461g DEHA2C15532g YALI0F24959g	YBL072C	Protein component of the small (40S) ribosomal subunit
GL3C0067	-------y	0 0 0 0 0 0 0 1	YALI0Cp29	scrltkdy	4 4 4 4 4 4 4 4	SACE0B00858g SACE0G07876g SACE0L16103g SACE0P05346g CAGL0G03091g CAGL0G03311g CAGL0H05049g CAGL0L12606g ZYRO0B03498g ZYRO0B12100g ZYRO0C12474g ZYRO0F08206g SAKL0F06182g SAKL0F12628g SAKL0H03344g SAKL0H11396g KLTH0C06534g KLTH0D14058g KLTH0E11352g KLTH0F11946g KLLA0D11858g KLLA0D14971g KLLA0E05325g KLLA0E20549g DEHA2A05038g DEHA2A06380g DEHA2C07722g DEHA2F20372g YALI0A00264g YALI0C10780g YALI0F022…	YBL076C	Cytoplasmic isoleucine-tRNA synthetase
GL3C0096	-------y	0 0 0 0 0 0 0 1	YALI0Fp6	scrltkdy	4 4 3 3 3 3 3 3	SACE0B00638g SACE0B05544g SACE0J06380g SACE0K00594g CAGL0C00473g CAGL0F00495g CAGL0H04609g CAGL0K00517g ZYRO0B03982g ZYRO0C17270g ZYRO0G01958g SAKL0B08822g SAKL0D12826g SAKL0F13090g KLTH0C02486g KLTH0C06050g KLTH0F11198g KLLA0B13948g KLLA0C15785g KLLA0E06975g DEHA2C04752g DEHA2E22572g DEHA2F23452g YALI0D03888g YALI0F07084g YALI0F20636g	YBL088C	Protein kinase primarily involved in telomere length regulation
GL3C0014	---l---y	0 0 0 1 0 0 0 4	KLLA0Cp13 YALI0Ap44 YALI0Cp14 YALI0Dp5 YALI0Dp38	scrltkdy	9 8 8 10 10 10 11 13	SACE0B02684g SACE0E03784g SACE0H02200g SACE0H02244g SACE0M05742g SACE0M07106g SACE0M07128g SACE0O11924g SACE0P04884g CAGL0C04191g CAGL0D03982g CAGL0D06688g CAGL0F07777g CAGL0F08965g CAGL0H05137g CAGL0J03212g CAGL0K03509g ZYRO0A04686g ZYRO0A07216g ZYRO0A07238g ZYRO0C00484g ZYRO0C08646g ZYRO0G08932g ZYRO0G16808g ZYRO0G16874g SAKL0C10824g SAKL0D14806g SAKL0E03784g SAKL0E06358g SAKL0E06380g SAKL0F091…	YBR006W	Succinate semialdehyde dehydrogenase
GL3C0007	--rlt-dy	0 0 7 1 1 0 6 1	DEHA2Ap10 DEHA2Ap13 DEHA2Bp14 DEHA2Cp5 DEHA2Cp19 DEHA2Fp25 KLLA0Fp5 KLTH0Gp4 YALI0Ap59 ZYRO0Ap8 ZYRO0Bp4 ZYRO0Bp6 ZYRO0Fp7 ZYRO0Gp8 ZYRO0Gp10 ZYRO0Gp13	scrltkdy	12 10 21 7 15 13 25 32	SACE0B02728g SACE0B03476g SACE0B06468g SACE0G08910g SACE0H02464g SACE0I01232g SACE0I01254g SACE0L00858g SACE0N05830g SACE0N08624g SACE0O09790g SACE0P09504g CAGL0E03674g CAGL0G03927g CAGL0G08624g CAGL0H06017g CAGL0H06039g CAGL0I10384g CAGL0J00363g CAGL0J09944g CAGL0L10912g CAGL0M06281g ZYRO0A01474g ZYRO0A03564g ZYRO0A13618g ZYRO0B00990g ZYRO0B16808g ZYRO0D00286g ZYRO0E02288g ZYRO0E09900g ZYRO0E099…	YBR008C	Plasma membrane multidrug transporter of the major facilitator superfamily
GL3C0199	-------y	0 0 0 0 0 0 0 2	YALI0Cp31 YALI0Cp32	scrltkdy	2 3 2 2 2 2 2 5	SACE0B02750g SACE0N06666g CAGL0C04136g CAGL0H09834g CAGL0M06677g ZYRO0A02200g ZYRO0A04796g SAKL0C10714g SAKL0E07304g KLTH0G10692g KLTH0G16236g KLLA0E08647g KLLA0E17601g DEHA2A10516g DEHA2D12716g YALI0A06215g YALI0A11781g YALI0C11385g YALI0F00374g YALI0F25883g	YBR009C	Histone H4, core histone protein required for chromatin assembly and chromosome function
GL3C2567	-------y	0 0 0 0 0 0 0 1	YALI0Fp28	scrltkd-	2 1 1 1 1 1 1 0	SACE0B03234g SACE0K04180g CAGL0L01903g ZYRO0E05676g SAKL0A09856g KLTH0D07260g KLLA0F25630g DEHA2E16280g	YBR033W	Putative zinc cluster protein
GL3R1720	-------y	0 0 0 0 0 0 0 2	YALI0Bp7 YALI0Ep18	scrltkdy	1 1 1 1 1 1 1 1	SACE0B03410g CAGL0I04664g ZYRO0A03630g SAKL0D04136g KLTH0C08140g KLLA0B06864g DEHA2F15686g YALI0A14069g	YBR040W	Integral membrane protein required for efficient mating
GL3C0004	--r-tkd-	0 0 2 0 4 4 2 0	DEHA2Cp24 DEHA2Ep1 KLTH0Ap2 KLTH0Cp7 KLTH0Dp1 KLTH0Ep2 SAKL0Bp1 SAKL0Bp6 SAKL0Dp7 SAKL0Gp5 ZYRO0Bp3 ZYRO0Fp4	scrltkdy	18 14 13 16 19 24 25 16	SACE0B04070g SACE0B04092g SACE0B05478g SACE0C01034g SACE0D06336g SACE0D08712g SACE0D16258g SACE0E00374g SACE0F00374g SACE0G10208g SACE0K05918g SACE0L00242g SACE0N01562g SACE0N01606g SACE0O03388g SACE0O11396g SACE0P00264g SACE0P00462g CAGL0A01199g CAGL0B01012g CAGL0B03773g CAGL0C00539g CAGL0D02178g CAGL0E01089g CAGL0E05632g CAGL0H08393g CAGL0J08162g CAGL0J08184g CAGL0K05753g CAGL0L03267g CAGL0L075…	YBR068C	Amino acid transporter protein
GL3C0970	-------y	0 0 0 0 0 0 0 1	YALI0Dp35	scrltkdy	1 2 1 1 1 1 1 1	SACE0B04334g CAGL0E04642g CAGL0M01782g ZYRO0G12738g SAKL0B06402g KLTH0E14190g KLLA0C14520g DEHA2G10252g YALI0E29249g	YBR080C	ATPase required for the release of Sec17p during the 'priming' step in homotypic vacuole fusion and for ER to Golgi transport
GL3R0071	-------y	0 0 0 0 0 0 0 1	YALI0Bp16	scrltkdy	3 2 3 4 3 4 3 10	SACE0B05610g SACE0G01408g SACE0M10186g CAGL0G01232g CAGL0M13651g ZYRO0B05720g ZYRO0C06006g ZYRO0D07260g SAKL0C10406g SAKL0F02134g SAKL0H01122g SAKL0H20262g KLTH0B09328g KLTH0G01980g KLTH0G15950g KLLA0A09977g KLLA0C17490g KLLA0E17821g KLLA0F09999g DEHA2C13112g DEHA2D02244g DEHA2F22352g YALI0A18810g YALI0B01408g YALI0B05170g YALI0B20812g YALI0C00803g YALI0C21604g YALI0C23661g YALI0D08052g YALI0D090…	YBR139W	Protease
GL3R0847	------d-	0 0 0 0 0 0 1 0	DEHA2Gp11	scrltk-y	2 2 1 1 1 1 0 1	SACE0B05632g SACE0O01980g CAGL0I07909g CAGL0M09999g ZYRO0B05786g SAKL0C10340g KLTH0G15884g KLLA0E17887g YALI0B07535g	YBR140C	GTPase-activating protein
GL3C0001	-------y	0 0 0 0 0 0 0 1	YALI0Cp3	scrltkdy	26 25 24 24 24 24 24 24	SACE0B05676g SACE0B07832g SACE0D01914g SACE0D03542g SACE0D04620g SACE0D05698g SACE0D09504g SACE0D10494g SACE0F01562g SACE0G02090g SACE0G04114g SACE0G04400g SACE0H02860g SACE0H05258g SACE0J01804g SACE0J04312g SACE0K05588g SACE0K06336g SACE0L01276g SACE0L13793g SACE0M10032g SACE0N04796g SACE0N08206g SACE0O04994g SACE0O08338g SACE0P03674g CAGL0A03652g CAGL0D03124g CAGL0F04983g CAGL0F05577g CAGL0G079…	YBR142W	DEAD-box RNA helicase
GL3C0017	---l-k--	0 0 0 1 0 1 0 0	KLLA0Bp5 SAKL0Gp17	scrltkdy	6 5 6 6 11 8 10 13	SACE0B05808g SACE0D02706g SACE0D13266g SACE0H03762g SACE0J06996g SACE0O06534g CAGL0A02816g CAGL0C04543g CAGL0I01100g CAGL0I01122g CAGL0J09394g ZYRO0A06336g ZYRO0B06138g ZYRO0C09196g ZYRO0E09614g ZYRO0F10032g ZYRO0G17600g SAKL0C09922g SAKL0C10626g SAKL0F00704g SAKL0F02574g SAKL0F09746g SAKL0F14278g SAKL0G01914g SAKL0G02530g KLTH0A00528g KLTH0A03476g KLTH0C10010g KLTH0E00220g KLTH0E15532g KLTH0F018…	YBR149W	NADP+ dependent reductase
GL3C0008	------dy	0 0 0 0 0 0 4 1	DEHA2Dp29 DEHA2Ep2 DEHA2Fp15 DEHA2Gp8 YALI0Dp10	scrltkdy	10 9 13 14 13 13 29 18	SACE0B06028g SACE0D02904g SACE0I01166g SACE0I04730g SACE0I04752g SACE0K03388g SACE0K03806g SACE0L17115g SACE0M08470g SACE0N02948g CAGL0F06897g CAGL0F06919g CAGL0G08690g CAGL0H07513g CAGL0H08063g CAGL0H10450g CAGL0J04774g CAGL0M11242g CAGL0M13013g ZYRO0A00396g ZYRO0A01408g ZYRO0A05742g ZYRO0A11902g ZYRO0B00198g ZYRO0B13772g ZYRO0C10274g ZYRO0D00506g ZYRO0E03586g ZYRO0E06732g ZYRO0F07986g ZYRO0F087…	YBR159W	Microsomal beta-keto-reductase
GL3C0019	s-------	1 0 0 0 0 0 0 0	SACE0Pp4	scrltkdy	7 6 7 7 8 8 7 7	SACE0B06160g SACE0D01276g SACE0D02376g SACE0M06402g SACE0O06006g SACE0P01474g SACE0P05126g CAGL0E05896g CAGL0I00858g CAGL0I03916g CAGL0I10835g CAGL0J09064g CAGL0L12826g ZYRO0A05500g ZYRO0A08492g ZYRO0A10340g ZYRO0E02090g ZYRO0E07304g ZYRO0F05742g ZYRO0F08536g SAKL0A03960g SAKL0E04906g SAKL0E10054g SAKL0F10296g SAKL0F10318g SAKL0G06908g SAKL0H08624g SAKL0H11066g KLTH0E09592g KLTH0E11660g KLTH0E138…	YBR164C	Soluble GTPase with a role in regulation of membrane traffic
GL3C0002	s--ltkdy	1 0 0 1 1 5 11 4	DEHA2Ap6 DEHA2Bp11 DEHA2Bp16 DEHA2Cp17 DEHA2Cp22 DEHA2Cp30 DEHA2Ep5 DEHA2Ep7 DEHA2Ep10 DEHA2Fp6 DEHA2Fp10 KLLA0Cp14 KLTH0Gp6 SACE0Ip3 SAKL0Bp2 SAKL0Bp3 SAKL0Cp3 SAKL0Dp11 SAKL0Ep11 YALI0Ap7 YALI0Ap38 YALI0Cp6 YALI0Cp15	scrltkdy	31 17 16 21 22 22 54 23	SACE0B07920g SACE0B09152g SACE0D00132g SACE0D00176g SACE0D01144g SACE0D01232g SACE0D02354g SACE0D12694g SACE0D12716g SACE0D12738g SACE0D13750g SACE0D15994g SACE0D16852g SACE0E00286g SACE0F00704g SACE0F01342g SACE0G03498g SACE0G12364g SACE0H03542g SACE0H03564g SACE0H03586g SACE0J00198g SACE0J00286g SACE0J08382g SACE0J08426g SACE0L03234g SACE0M03322g SACE0N00484g SACE0N08998g SACE0O00352g SACE0O014…	YBR241C	Sugar transporter
GL3R0419	------d-	0 0 0 0 0 0 1 0	DEHA2Cp26	scrltkdy	2 2 2 2 2 2 1 2	SACE0B08426g SACE0L02772g CAGL0F01749g CAGL0I09284g ZYRO0B09130g ZYRO0F03146g SAKL0B01320g SAKL0D06468g KLTH0G18502g KLTH0H10252g KLLA0F01210g KLLA0F08921g DEHA2E06600g YALI0D22484g YALI0E16346g	YBR263W	Mitochondrial serine hydroxymethyltransferase
GL3R2935	-----k--	0 0 0 0 0 1 0 0	SAKL0Dp4	scrlt-dy	1 1 1 1 1 0 1 1	SACE0B08602g CAGL0I09460g ZYRO0B09328g KLTH0H10384g KLLA0F01342g DEHA2C13178g YALI0D09207g	YBR272C	Protein of unknown function
GL3C0009	--rltkdy	0 0 1 2 1 4 4 3	DEHA2Ep6 DEHA2Ep9 DEHA2Gp6 DEHA2Gp16 KLLA0Ep5 KLLA0Ep9 KLTH0Bp8 SAKL0Ap8 SAKL0Ap9 SAKL0Ap11 SAKL0Hp2 YALI0Bp9 YALI0Cp26 YALI0Dp39 ZYRO0Fp2	scrltkdy	16 6 6 12 22 18 13 19	SACE0B09020g SACE0C00110g SACE0C00132g SACE0D07920g SACE0E00330g SACE0G11000g SACE0H00198g SACE0H00308g SACE0K07392g SACE0K07414g SACE0M00462g SACE0M05214g SACE0M09768g SACE0O00308g SACE0O12012g SACE0P10472g CAGL0B02079g CAGL0B02343g CAGL0E04092g CAGL0J01375g CAGL0L02519g CAGL0M03003g ZYRO0A00330g ZYRO0C01430g ZYRO0G03234g ZYRO0G07414g ZYRO0G21868g ZYRO0G21890g SAKL0A00726g SAKL0A07480g SAKL0A082…	YBR293W	Permease of basic amino acids in the vacuolar membrane
GL3C0220	-----k--	0 0 0 0 0 1 0 0	SAKL0Ep16	s--ltkd-	7 0 0 3 4 5 2 0	SACE0B09196g SACE0G12320g SACE0G12386g SACE0I00176g SACE0J00176g SACE0J00264g SACE0O00330g SAKL0A00154g SAKL0A05654g SAKL0A05698g SAKL0C00176g SAKL0C02112g KLTH0B00308g KLTH0E17006g KLTH0G19470g KLTH0H05324g KLLA0B00242g KLLA0D00231g KLLA0D19957g DEHA2A13882g DEHA2E00528g	YBR299W	Maltase (alpha-D-glucosidase)
GL3C0586	-c------	0 1 0 0 0 0 0 0	CAGL0Mp3	scrltkdy	1 4 1 1 1 1 1 1	SACE0C01452g CAGL0B04697g CAGL0C01837g CAGL0C01859g CAGL0C04763g ZYRO0E04444g SAKL0D08910g KLTH0H12452g KLLA0A08624g DEHA2G11198g YALI0B07425g	YCL001W	Protein involved in retention of membrane proteins
GL3R1140	-c------	0 1 0 0 0 0 0 0	CAGL0Mp2	scrltkdy	1 1 1 1 1 1 1 1	SACE0C01408g CAGL0B04741g ZYRO0E04488g SAKL0D08954g KLTH0H12430g KLLA0A08580g DEHA2G11088g YALI0E14102g	YCL004W	Phosphatidylglycerolphosphate synthase
GL3R3231	----t---	0 0 0 0 1 0 0 0	KLTH0Hp5	scr--kdy	1 1 1 0 0 1 1 1	SACE0C01232g CAGL0B04829g ZYRO0E04906g SAKL0D08580g DEHA2G11022g YALI0F14905g	YCL012C	Putative protein of unknown function
GL3C0161	s----k--	1 0 0 0 0 1 0 0	SACE0Ip4 SAKL0Hp4	scrltkdy	3 2 3 3 2 4 3 4	SACE0C00220g SACE0E04114g SACE0K00220g CAGL0B00286g CAGL0I05126g ZYRO0B02772g ZYRO0F15774g ZYRO0F18524g SAKL0A10626g SAKL0C00418g SAKL0C13904g SAKL0F11858g KLTH0B04884g KLTH0F00440g KLLA0C00440g KLLA0E01805g KLLA0E19779g DEHA2A02090g DEHA2D01738g DEHA2F02244g YALI0B16214g YALI0B19360g YALI0D02497g YALI0E10307g	YCL064C	Catabolic L-serine (L-threonine) deaminase
GL3R0023	------dy	0 0 0 0 0 0 1 1	DEHA2Ep20 YALI0Dp37	scrltkdy	7 8 7 7 5 7 6 7	SACE0C01518g SACE0D00572g SACE0D09988g SACE0G07128g SACE0H03828g SACE0J06578g SACE0L14607g CAGL0A02552g CAGL0E03564g CAGL0E04840g CAGL0F00275g CAGL0G05489g CAGL0G06754g CAGL0I01188g CAGL0K04455g ZYRO0A06270g ZYRO0A09482g ZYRO0B00770g ZYRO0B07810g ZYRO0C10186g ZYRO0E04378g ZYRO0G02354g SAKL0A10318g SAKL0D08844g SAKL0E13376g SAKL0G01980g SAKL0H04312g SAKL0H12892g SAKL0H20086g KLTH0B00990g KLTH0B075…	YCR002C	Component of the septin ring of the mother-bud neck that is required for cytokinesis
GL3C2697	-------y	0 0 0 0 0 0 0 1	YALI0Cp41	scrltkd-	1 1 1 1 1 1 2 0	SACE0C01738g CAGL0L07744g ZYRO0E04092g SAKL0D09394g KLTH0H12760g KLLA0D04554g DEHA2F25498g DEHA2G10472g	YCR011C	Putative ATP-dependent permease of the ABC transporter family of proteins
GL3C3773	-c------	0 1 0 0 0 0 0 0	CAGL0Lp4	s-rlt---	1 0 1 1 1 0 0 0	SACE0C02046g ZYRO0E03784g KLTH0H13838g KLLA0A11209g	YCR020W-B	Component of the RSC chromatin remodeling complex
GL3C0568	--r-----	0 0 1 0 0 0 0 0	ZYRO0Ep15	scr-tkd-	3 3 2 0 1 2 1 0	SACE0B03718g SACE0C02068g SACE0D05940g CAGL0H10076g CAGL0K07337g CAGL0K11880g ZYRO0A03168g ZYRO0F12650g SAKL0B06050g SAKL0D03652g KLTH0H15510g DEHA2D05654g	YCR021C	stress-responsive protein
GL3C0294	s----k--	3 0 0 0 0 1 0 0	SACE0Cp2 SACE0Lp2 SACE0Lp3 SAKL0Cp7	scrltkdy	3 3 2 2 2 1 2 2	SACE0C00154g SACE0C02508g SACE0L14519g CAGL0B01287g CAGL0D06512g CAGL0E03476g ZYRO0B00506g ZYRO0C17996g SAKL0H24222g KLTH0F03564g KLTH0H09416g KLLA0C03410g KLLA0D09306g DEHA2A12034g DEHA2E21802g YALI0D22286g YALI0E12705g	YCR038C	GTP/GDP exchange factor for Rsr1p (Bud1p) required for both axial and bipolar budding patterns
GL3R2108	-------y	0 0 0 0 0 0 0 1	YALI0Cp23	scrltkdy	1 1 1 1 1 1 1 1	SACE0C02574g CAGL0L00297g ZYRO0F16830g SAKL0C02442g KLTH0F02222g KLLA0C02189g DEHA2A06424g YALI0C13904g	YCR042C	TFIID subunit (150 kDa), involved in RNA polymerase II transcription initiation
GL3R0914	-------y	0 0 0 0 0 0 0 1	YALI0Cp40	scrltkdy	1 1 1 1 1 1 2 1	SACE0C02618g CAGL0M11880g ZYRO0F16940g SAKL0C02354g KLTH0F02134g KLLA0C02101g DEHA2E22638g DEHA2E23936g YALI0D25454g	YCR044C	Protein of the endoplasmic reticulum, required for GPI-phospholipase A2 activity
GL3C3376	----t---	0 0 0 0 1 0 0 0	KLTH0Ap6	scrl-kd-	1 1 1 1 0 1 1 0	SACE0C02794g CAGL0K09306g ZYRO0D08580g SAKL0A01760g KLLA0C08998g DEHA2F18964g	YCR054C	Essential protein of unknown function
GL3C3151	-------y	0 0 0 0 0 0 0 1	YALI0Ep12	scrltk-y	1 1 1 1 1 1 0 1	SACE0C03146g CAGL0M06985g ZYRO0D08074g SAKL0A01144g KLTH0A06886g KLLA0F27445g YALI0C15345g	YCR075C	Protein with similarity to human cystinosin
GL3C2625	-------y	0 0 0 0 0 0 0 1	YALI0Ap22	scrltkdy	1 1 1 1 1 1 1 1	SACE0C03388g CAGL0C03597g ZYRO0D17358g SAKL0A00594g KLTH0A07348g KLLA0F10175g DEHA2G18634g YALI0B14102g	YCR088W	Actin-binding protein of the cortical actin cytoskeleton
GL3R0049	------dy	0 0 0 0 0 0 1 1	DEHA2Ep15 YALI0Cp19	scrltkdy	6 6 6 6 4 6 3 4	SACE0C03476g SACE0D02046g SACE0D07458g SACE0F01518g SACE0H04114g SACE0O01782g CAGL0E00473g CAGL0F02167g CAGL0G08129g CAGL0I03586g CAGL0I07733g CAGL0L13002g ZYRO0B06160g ZYRO0B11792g ZYRO0D17490g ZYRO0F03938g ZYRO0F11330g ZYRO0G06424g SAKL0A00462g SAKL0B02420g SAKL0C09900g SAKL0E11066g SAKL0F10846g SAKL0H17820g KLTH0A07480g KLTH0B05302g KLTH0C09988g KLTH0G14476g KLLA0C16423g KLLA0C17732g KLLA0C185…	YCR092C	Mismatch repair protein, forms dimers with Msh2p that mediate repair of insertion or deletion mutations and removal of nonhomologous DNA ends
GL3C0128	---l----	0 0 0 1 0 0 0 0	KLLA0Cp6	scrltkdy	2 2 2 1 3 3 4 7	SACE0C03652g SACE0M00330g CAGL0A01243g CAGL0B02475g ZYRO0A00902g ZYRO0D12628g SAKL0D00814g SAKL0G04994g SAKL0G07480g KLTH0E02552g KLTH0F06864g KLTH0G03828g KLLA0A01694g DEHA2B13244g DEHA2D10802g DEHA2E04730g DEHA2E14234g YALI0A15125g YALI0A21307g YALI0B18986g YALI0B19008g YALI0C16929g YALI0C16951g YALI0D08382g	YCR098C	Plasma membrane permease, mediates uptake of glycerophosphoinositol and glycerophosphocholine as sources of the nutrients inositol and phosphate
GL3C0702	---l----	0 0 0 1 0 0 0 0	KLLA0Cp4	scr-tkdy	2 2 1 0 1 1 1 2	SACE0B02904g SACE0D04994g CAGL0I04510g CAGL0K01903g ZYRO0A04972g SAKL0C08008g KLTH0E15840g DEHA2E10010g YALI0D18722g YALI0E20383g	YDL012C	Plasma membrane protein of unknown function
GL3C0021	--r-----	0 0 1 0 0 0 0 0	ZYRO0Fp5	scrltkdy	7 7 7 7 7 7 7 7	SACE0D04664g SACE0F00726g SACE0H04312g SACE0J03102g SACE0J06358g SACE0L03322g SACE0P06974g CAGL0F00517g CAGL0H09042g CAGL0K01595g CAGL0K05335g CAGL0K12694g CAGL0L12166g CAGL0M03201g ZYRO0B04928g ZYRO0C01738g ZYRO0F02772g ZYRO0G01936g ZYRO0G05676g ZYRO0G17182g ZYRO0G21428g SAKL0B00968g SAKL0C07370g SAKL0D05874g SAKL0D12804g SAKL0E11814g SAKL0F13772g SAKL0H17138g KLTH0B05940g KLTH0C02508g KLTH0C053…	YDL029W	Essential component of the Arp2/3 complex
GL3C0537	------d-	0 0 0 0 0 0 1 0	DEHA2Gp14	scrltkdy	1 1 1 1 1 1 5 2	SACE0D04576g CAGL0K01507g ZYRO0B05038g SAKL0C08712g KLTH0C08800g KLLA0F24750g DEHA2A14234g DEHA2A14256g DEHA2B14872g DEHA2E15048g DEHA2G00572g YALI0D13552g YALI0F19426g	YDL035C	Plasma membrane G protein coupled receptor (GPCR) that interacts with the heterotrimeric G protein alpha subunit, Gpa2p, and with Plc1p
GL3C0279	-----k--	0 0 0 0 0 1 0 0	SAKL0Gp11	scrltkdy	3 3 2 2 2 1 2 2	SACE0D04554g SACE0G09658g SACE0O02288g CAGL0C05291g CAGL0I08789g CAGL0K01485g ZYRO0B05082g ZYRO0C13684g SAKL0C08668g KLTH0B02376g KLTH0C08756g KLLA0F14553g KLLA0F24794g DEHA2E11374g DEHA2F25652g YALI0B01276g YALI0F12199g	YDL036C	Mitochondrial tRNA pseudouridine synthase
GL3M4614	------d-	0 0 0 0 0 0 1 0	DEHA2Gp12	s-r---dy	1 0 1 0 0 0 2 3	SACE0D04510g ZYRO0A13662g DEHA2B02222g DEHA2G06666g YALI0A00682g YALI0C15532g YALI0D26257g	YDL038C	Putative protein of unknown function
GL3C0088	-------y	0 0 0 0 0 0 0 1	YALI0Ap21	scrltkdy	4 3 3 3 3 3 3 5	SACE0D04070g SACE0I00594g SACE0K07150g SACE0L14497g CAGL0D00924g CAGL0E03454g CAGL0G02497g ZYRO0B00484g ZYRO0B12144g ZYRO0G06600g SAKL0E14916g SAKL0H03300g SAKL0H24200g KLTH0D14102g KLTH0E01056g KLTH0H09438g KLLA0A00594g KLLA0C17204g KLLA0E05281g DEHA2A12056g DEHA2C08778g DEHA2E18810g YALI0B05874g YALI0D26950g YALI0F02387g YALI0F20526g YALI0F30855g	YDL058W	Protein involved in intracellular transport
GL3R0092	-------y	0 0 0 0 0 0 0 1	YALI0Dp17	scrltkdy	3 3 3 3 6 3 3 2	SACE0D03674g SACE0K03080g SACE0O00968g CAGL0E01705g CAGL0L05236g CAGL0L06798g ZYRO0A08470g ZYRO0C02684g ZYRO0E00880g SAKL0C12760g SAKL0E04928g SAKL0G19140g KLTH0C01188g KLTH0D00440g KLTH0E09614g KLTH0F18854g KLTH0G19536g KLTH0G19558g KLLA0E07525g KLLA0F17050g KLLA0F25960g DEHA2B02596g DEHA2B03058g DEHA2F09020g YALI0D16753g YALI0E14190g	YDL078C	Peroxisomal malate dehydrogenase
GL3C0185	-----k--	0 0 0 0 0 1 0 0	SAKL0Bp11	scrltkdy	3 2 3 3 3 4 1 2	SACE0D03520g SACE0M00374g SACE0M06534g CAGL0B02431g CAGL0I00748g ZYRO0A08228g ZYRO0C14960g ZYRO0G00836g SAKL0C09438g SAKL0D01056g SAKL0D09658g SAKL0E05302g KLTH0F06974g KLTH0H12936g KLTH0H15708g KLLA0A08316g KLLA0C06336g KLLA0E21891g DEHA2D07568g YALI0E05599g YALI0F25135g	YDL085W	Mitochondrial external NADH dehydrogenase
GL3C3144	-----k--	0 0 0 0 0 1 0 0	SAKL0Ep17	scrlt-dy	1 1 1 1 1 0 1 1	SACE0D03146g CAGL0L07370g ZYRO0A07458g KLTH0F09900g KLLA0E01673g DEHA2G24354g YALI0E03146g	YDL103C	UDP-N-acetylglucosamine pyrophosphorylase
GL3C0075	-----k--	0 0 0 0 0 2 0 0	SAKL0Fp6 SAKL0Fp7	scrltkdy	4 3 4 4 4 3 4 3	SACE0D02574g SACE0D03608g SACE0D13640g SACE0O02926g CAGL0A03168g CAGL0I00814g CAGL0J06374g ZYRO0A08360g ZYRO0B02398g ZYRO0C09372g ZYRO0D05720g SAKL0B09636g SAKL0E05060g SAKL0G03168g KLTH0A05434g KLTH0D02706g KLTH0F15378g KLTH0H15598g KLLA0E02861g KLLA0E22023g KLLA0F05555g KLLA0F07865g DEHA2C15642g DEHA2D08514g DEHA2G13486g DEHA2G24178g YALI0B12804g YALI0B21252g YALI0F05808g	YDL130W	Ribosomal stalk protein
GL3C0363	-------y	0 0 0 0 0 0 0 1	YALI0Dp32	scrltkdy	2 2 2 2 2 2 2 2	SACE0D02200g SACE0G02816g CAGL0H08932g CAGL0I03718g ZYRO0E07392g ZYRO0F11110g SAKL0A03872g SAKL0F10648g KLTH0H01892g KLTH0H03608g KLLA0B01958g KLLA0F04884g DEHA2C04004g DEHA2D15554g YALI0C21802g YALI0E19767g	YDL145C	subunit of COPI vesicle coatomer complex
GL3C0416	-----k--	0 0 0 0 0 1 0 0	SAKL0Ep12	scrltkdy	2 2 2 2 2 1 2 2	SACE0D01848g SACE0O04004g CAGL0E02695g CAGL0I03410g ZYRO0C07854g ZYRO0F11572g SAKL0F10912g KLTH0C11286g KLTH0H01408g KLLA0D01089g KLLA0D12496g DEHA2A08602g DEHA2G04224g YALI0D21384g YALI0F01034g	YDL164C	DNA ligase
GL3C3741	----t---	0 0 0 0 1 0 0 0	KLTH0Dp6	scrl--d-	1 1 1 1 0 0 1 0	SACE0D01408g CAGL0I03960g ZYRO0C09504g KLLA0F05401g DEHA2D15356g	YDL185W	Vacuolar ATPase V1 domain subunit A containing the catalytic nucleotide binding sites
GL3R3743	-----k--	0 0 0 0 0 1 0 0	SAKL0Hp7	scrl--d-	1 1 1 1 0 0 1 0	SACE0D01122g CAGL0J09768g ZYRO0A09900g KLLA0E01761g DEHA2B15752g	YDL200C	DNA repair methyltransferase
GL3C0044	--rltk-y	0 0 4 2 1 1 0 1	KLLA0Cp9 KLLA0Ep6 KLTH0Ep4 SAKL0Gp6 YALI0Ap2 ZYRO0Ap1 ZYRO0Ap23 ZYRO0Cp1 ZYRO0Ep4	scrltkdy	4 2 5 6 5 7 6 9	SACE0D00902g SACE0G04136g SACE0K01210g SACE0N08646g CAGL0H03399g CAGL0M08272g ZYRO0B15048g ZYRO0F00242g ZYRO0G01474g ZYRO0G08602g ZYRO0G18700g SAKL0A04730g SAKL0C05126g SAKL0D01232g SAKL0E14806g SAKL0G14762g SAKL0G15136g SAKL0H11484g KLTH0B08140g KLTH0E01144g KLTH0F04576g KLTH0G10736g KLTH0H04444g KLLA0A06666g KLLA0B00385g KLLA0C15521g KLLA0E12959g KLLA0E14675g KLLA0E24993g DEHA2A04422g DEHA2D042…	YDL210W	Transporter
GL3C0169	---l----	0 0 0 1 0 0 0 0	KLLA0Dp7	scrltkdy	3 3 3 2 3 3 3 2	SACE0D00484g SACE0E03850g SACE0O08426g CAGL0C05423g CAGL0J03256g CAGL0L02827g ZYRO0C08712g ZYRO0C10494g ZYRO0F06138g SAKL0E13662g SAKL0F09196g SAKL0H07898g KLTH0A04862g KLTH0B07788g KLTH0D09988g KLLA0C07733g KLLA0D06611g DEHA2A11000g DEHA2G04510g DEHA2G16940g YALI0F24585g YALI0F30943g	YDL230W	Phosphotyrosine-specific protein phosphatase
GL3C0025	------d-	0 0 0 0 0 0 2 0	DEHA2Cp29 DEHA2Fp21	scrltkdy	9 6 9 5 5 10 8 6	SACE0D05478g SACE0D14146g SACE0I03608g SACE0N08954g SACE0O02112g SACE0O04180g SACE0O07216g SACE0O11000g SACE0P04972g CAGL0F01419g CAGL0F02717g CAGL0I04862g CAGL0I08019g CAGL0M01760g CAGL0M07293g ZYRO0A04114g ZYRO0B05588g ZYRO0B14762g ZYRO0D11836g ZYRO0D11858g ZYRO0D11880g ZYRO0D17710g ZYRO0F08866g ZYRO0F08888g SAKL0C05654g SAKL0C06996g SAKL0C08074g SAKL0C11616g SAKL0C11704g SAKL0D15356g SAKL0F043…	YDR011W	Plasma membrane ATP-binding cassette (ABC) transporter
GL3C0398	s-------	1 0 0 0 0 0 0 0	SACE0Bp1	scrltkdy	2 2 2 2 2 2 2 2	SACE0D06116g SACE0N05632g CAGL0J10230g CAGL0K12012g ZYRO0A01034g ZYRO0E06908g SAKL0D02992g SAKL0E09152g KLTH0C05192g KLTH0G08954g KLLA0F04796g KLLA0F18392g DEHA2A05412g DEHA2F06820g YALI0D23639g YALI0F16291g	YDR037W	Lysyl-tRNA synthetase
GL3C0051	s-----d-	1 0 0 0 0 0 1 0	DEHA2Ep16 SACE0Op4	scrltkdy	5 5 5 5 5 5 5 5	SACE0D08096g SACE0D15180g SACE0L13111g SACE0N00352g SACE0O03850g CAGL0B01991g CAGL0D02508g CAGL0E02497g CAGL0G08217g CAGL0K06347g ZYRO0C03410g ZYRO0C04092g ZYRO0C07546g ZYRO0D06600g ZYRO0D13860g SAKL0C13596g SAKL0E01518g SAKL0G06160g SAKL0H13860g SAKL0H16434g KLTH0C10978g KLTH0F08668g KLTH0F19580g KLTH0G04972g KLTH0G13112g KLLA0C06204g KLLA0D06149g KLLA0D18370g KLLA0E02069g KLLA0F19690g DEHA2E153…	YDR126W	Palmitoyltransferase
GL3C3058	------d-	0 0 0 0 0 0 1 0	DEHA2Ep14	scrltk-y	1 1 1 1 1 1 0 1	SACE0D08118g CAGL0M11484g ZYRO0D06578g SAKL0H16412g KLTH0G13090g KLLA0F19712g YALI0F12639g	YDR127W	Pentafunctional arom protein
GL3R1112	-------y	0 0 0 0 0 0 0 1	YALI0Ap13	scrltkdy	1 1 1 1 1 1 1 1	SACE0D08140g CAGL0B02013g ZYRO0D06556g SAKL0H16390g KLTH0G13068g KLLA0F19734g DEHA2E20152g YALI0A18744g	YDR128W	Putative protein of unknown function
GL3C0045	--r--kd-	0 0 2 0 0 3 1 0	DEHA2Ap5 SAKL0Ap10 SAKL0Bp8 SAKL0Hp1 ZYRO0Cp7 ZYRO0Gp14	scrltkdy	6 5 3 4 5 4 7 10	SACE0D08250g SACE0G12188g SACE0H00396g SACE0K07348g SACE0L00506g SACE0L01122g CAGL0C03289g CAGL0E03355g CAGL0E03982g CAGL0G00242g CAGL0L06402g ZYRO0D06160g ZYRO0G07612g ZYRO0G22176g SAKL0H00704g SAKL0H16016g SAKL0H23958g SAKL0H26026g KLTH0B00396g KLTH0B09724g KLTH0C09240g KLTH0G12716g KLTH0H16038g KLLA0C14234g KLLA0D04059g KLLA0E00529g KLLA0F20075g DEHA2B01430g DEHA2B14080g DEHA2C12782g DEHA2D120…	YDR135C	Plasma membrane ATP-binding cassette (ABC) transporter
GL3C0012	s------y	1 0 0 0 0 0 0 6	SACE0Pp3 YALI0Ap12 YALI0Bp12 YALI0Cp21 YALI0Cp24 YALI0Ep7 YALI0Ep26	scrltkdy	7 13 10 5 4 8 7 38	SACE0D08426g SACE0D12826g SACE0I03498g SACE0L04114g SACE0L04136g SACE0P02882g CAGL0A02431g CAGL0E01419g CAGL0E01727g CAGL0E01749g CAGL0E01771g CAGL0E01793g CAGL0E01815g CAGL0E01837g CAGL0E01859g CAGL0E01881g CAGL0J02288g CAGL0M02211g CAGL0M04191g ZYRO0A06578g ZYRO0D15554g ZYRO0E02266g ZYRO0F07392g ZYRO0F10230g ZYRO0F10252g ZYRO0F10274g ZYRO0F10296g ZYRO0F10318g ZYRO0G02904g SAKL0C02970g SAKL0D014…	YDR144C	aspartyl protease
GL3C0422	------d-	0 0 0 0 0 0 1 0	DEHA2Gp13	scrltkdy	2 2 2 2 2 2 1 2	SACE0D09306g SACE0O09988g CAGL0F05731g CAGL0L11066g ZYRO0A05940g ZYRO0C04004g SAKL0H04972g SAKL0H13948g KLTH0D12782g KLTH0F08756g KLLA0C06952g KLLA0D18282g DEHA2C12826g YALI0A00781g YALI0D13090g	YDR183W	Protein with a possible role in folding of beta-tubulin
GL3C3108	-----k--	0 0 0 0 0 2 0 0	SAKL0Dp3 SAKL0Hp10	scrlt-dy	2 1 1 1 1 0 1 1	SACE0D06050g SACE0D09812g CAGL0F05329g ZYRO0C04774g KLTH0F07986g KLLA0F18766g DEHA2G01672g YALI0E03740g	YDR210W	Protein of unknown function
GL3C0242	-------y	0 0 0 0 0 0 0 2	YALI0Ap52 YALI0Bp11	scrltkdy	2 2 2 2 2 2 2 4	SACE0D10538g SACE0J00880g CAGL0G07491g CAGL0K11231g ZYRO0A02904g ZYRO0D17028g SAKL0C04730g SAKL0H11924g KLTH0E10956g KLTH0F04202g KLLA0A06215g KLLA0C15477g DEHA2C01914g DEHA2F09152g YALI0E01034g YALI0E12199g YALI0E25894g YALI0F17402g	YDR245W	Subunit of a Golgi mannosyltransferase complex
GL3R0232	--r-----	0 0 1 0 0 0 0 0	ZYRO0Fp9	scrltkdy	2 1 5 2 2 2 2 3	SACE0D10780g SACE0G07722g CAGL0K10868g ZYRO0B16764g ZYRO0C17820g ZYRO0E10318g ZYRO0F08426g ZYRO0G22462g SAKL0F05742g SAKL0H11198g KLTH0E11550g KLTH0F12210g KLLA0D11660g KLLA0D14685g DEHA2B16214g DEHA2F10582g YALI0E34265g YALI0E34749g YALI0F30987g	YDR256C	Catalase
GL3C2797	-c------	0 1 0 0 0 0 0 0	CAGL0Hp3	sc-ltkdy	2 1 0 1 1 1 1 1	SACE0D10846g SACE0O04554g CAGL0M08800g SAKL0G07128g KLTH0E02222g KLLA0E16875g DEHA2E20614g YALI0D07744g	YDR259C	Putative basic leucine zipper (bZIP) transcription factor
GL3C0106	s-------	1 0 0 0 0 0 0 0	SACE0Lp6	scrltkdy	4 4 3 2 2 3 5 2	SACE0B03784g SACE0D10890g SACE0L14255g SACE0O08052g CAGL0G09515g CAGL0H10120g CAGL0I00484g CAGL0M08756g ZYRO0D15004g ZYRO0F01364g ZYRO0G15884g SAKL0A07568g SAKL0D03410g SAKL0G07172g KLTH0C07414g KLTH0H06974g KLLA0C05324g KLLA0F18788g DEHA2D08426g DEHA2F01276g DEHA2F01452g DEHA2F24860g DEHA2G06446g YALI0E34155g YALI0F05390g	YDR261C	Exo-1,3-beta-glucanase, involved in cell wall beta-glucan assembly
GL3C2221	--r-----	0 0 1 0 0 0 0 0	ZYRO0Bp8	sc-ltkdy	2 1 0 1 1 1 1 1	SACE0D11220g SACE0O05016g CAGL0L10043g SAKL0G01474g KLTH0F17072g KLLA0F15928g DEHA2C01232g YALI0B04796g	YDR277C	Negative regulator of the glucose-sensing signal transduction pathway
GL3R2938	------d-	0 0 0 0 0 0 1 0	DEHA2Bp9	scrltk-y	1 1 1 1 1 1 0 1	SACE0D11286g CAGL0J00275g ZYRO0G16412g SAKL0G10648g KLTH0G06644g KLLA0C11099g YALI0B08514g	YDR280W	Protein involved in rRNA processing
GL3C0205	------d-	0 0 0 0 0 0 1 0	DEHA2Ep13	scrltkdy	2 2 2 3 2 3 3 2	SACE0D11374g SACE0D16126g CAGL0H01177g CAGL0J08437g ZYRO0F17270g ZYRO0G16610g SAKL0C01848g SAKL0E13508g SAKL0G10406g KLTH0F01760g KLTH0G06490g KLLA0C01760g KLLA0C10835g KLLA0D18964g DEHA2A08052g DEHA2E13838g DEHA2F15884g YALI0B14531g YALI0C11297g	YDR284C	Diacylglycerol pyrophosphate (DGPP) phosphatase
GL3C3804	----tk--	0 0 0 0 1 1 0 0	KLTH0Gp3 SAKL0Gp7	scrl----	1 1 1 1 0 0 0 0	SACE0D11396g CAGL0H01144g ZYRO0G16588g KLLA0C10879g	YDR285W	Transverse filament protein of the synaptonemal complex
GL3R1639	-------y	0 0 0 0 0 0 0 1	YALI0Ap19	scrltkdy	1 1 1 1 1 1 1 1	SACE0D12056g CAGL0H07271g ZYRO0C14344g SAKL0G09218g KLTH0H14630g KLLA0E12673g DEHA2G17600g YALI0E07161g	YDR315C	Inositol 1,3,4,5,6-pentakisphosphate 2-kinase
GL3C2504	-------y	0 0 0 0 0 0 0 1	YALI0Dp28	scrltkdy	1 1 1 1 1 1 1 1	SACE0D12188g CAGL0H07095g ZYRO0D10186g SAKL0G08822g KLTH0H14872g KLLA0B10197g DEHA2E03542g YALI0B12408g	YDR320C	Auxilin-like protein involved in vesicular transport
GL3R2275	-------y	0 0 0 0 0 0 0 1	YALI0Ap51	scrltkdy	1 1 1 1 1 1 1 1	SACE0D12342g CAGL0M01408g ZYRO0D10494g SAKL0G08470g KLTH0E03850g KLLA0D13244g DEHA2D17644g YALI0F08679g	YDR325W	Non-SMC subunit of the condensin complex
GL3C2615	--r-----	0 0 2 0 0 0 0 0	ZYRO0Ap18 ZYRO0Bp13	scrltkdy	1 1 1 1 1 1 1 1	SACE0D13178g CAGL0A02772g ZYRO0F09922g SAKL0G02398g KLTH0F16192g KLLA0E21187g DEHA2G10142g YALI0D27346g	YDR364C	Pre-mRNA splicing factor
GL3C0738	------d-	0 0 0 0 0 0 1 0	DEHA2Fp26	scrltkdy	1 1 1 1 1 1 3 1	SACE0D13332g CAGL0A02904g ZYRO0F10186g SAKL0G02684g KLTH0F15906g KLLA0E02333g DEHA2B11396g DEHA2F16632g DEHA2G08866g YALI0F04532g	YDR371W	Sporulation-specific chitinase
GL3C0046	-----k-y	0 0 0 0 0 1 0 1	SAKL0Cp10 YALI0Ap57	scrltkdy	6 5 5 5 5 4 5 6	SACE0D13706g SACE0J02640g SACE0K01232g SACE0L02992g SACE0N03674g SACE0O06820g CAGL0A03234g CAGL0F01529g CAGL0J06094g CAGL0L03652g CAGL0M08294g ZYRO0D11044g ZYRO0F01892g ZYRO0F02596g ZYRO0G05148g ZYRO0G18678g SAKL0B00858g SAKL0D05324g SAKL0E12430g SAKL0G03388g KLTH0B06512g KLTH0D03256g KLTH0F04598g KLTH0F15180g KLTH0G18942g KLLA0A06688g KLLA0D05467g KLLA0D07898g KLLA0E02993g KLLA0F13992g DEHA2E145…	YDR385W	Elongation factor
GL3C0086	-------y	0 0 0 0 0 0 0 2	YALI0Ap27 YALI0Ep9	scrltkdy	1 1 1 2 1 4 6 14	SACE0D14058g CAGL0F02607g ZYRO0D11682g SAKL0C03102g SAKL0C03124g SAKL0G04004g SAKL0H11176g KLTH0G02882g KLLA0C06743g KLLA0D11638g DEHA2C00814g DEHA2C01100g DEHA2C02596g DEHA2E18590g DEHA2E18612g DEHA2E18634g YALI0A15488g YALI0A20130g YALI0B01848g YALI0B06248g YALI0B13816g YALI0B13838g YALI0B20702g YALI0B21824g YALI0C10054g YALI0C12122g YALI0E14509g YALI0E23474g YALI0E25982g YALI0F01320g	YDR402C	N-formyltyrosine oxidase
GL3C0948	------d-	0 0 0 0 0 0 2 0	DEHA2Ep18 DEHA2Ep19	scrltk-y	2 2 1 1 1 1 0 1	SACE0D15158g SACE0M02332g CAGL0G07403g CAGL0K06325g ZYRO0D13816g SAKL0G06116g KLTH0G04928g KLLA0B01826g YALI0E11539g	YDR458C	Inner nuclear membrane (INM) protein
GL3R3349	-----k--	0 0 0 0 0 1 0 0	SAKL0Cp4	scrlt-d-	1 1 1 1 1 0 1 0	SACE0D16038g CAGL0J08393g ZYRO0F17138g KLTH0F01936g KLLA0C01892g DEHA2E14014g	YDR499W	Essential protein required for the DNA integrity checkpoint pathways
GL3C3937	--r-----	0 0 3 0 0 0 0 0	ZYRO0Ap6 ZYRO0Ap24 ZYRO0Ep3	s-r---d-	1 0 2 0 0 0 1 0	SACE0D16896g ZYRO0E10428g ZYRO0G00198g DEHA2G00682g	YDR539W	Putative protein of unknown function
GL3C0055	--rl-k--	0 0 3 2 0 2 0 0	KLLA0Bp9 KLLA0Bp10 SAKL0Dp1 SAKL0Hp6 ZYRO0Dp10 ZYRO0Fp3 ZYRO0Gp15	scrltkdy	4 2 10 2 4 3 5 11	SACE0D16940g SACE0G05016g SACE0O00462g CAGL0E05170g CAGL0E05280g ZYRO0A13574g ZYRO0B00330g ZYRO0B16742g ZYRO0C18546g ZYRO0E10362g ZYRO0F05214g ZYRO0F18656g ZYRO0G00242g ZYRO0G15400g ZYRO0G22506g SAKL0B00176g SAKL0D15158g SAKL0E12078g KLTH0B06182g KLTH0B06402g KLTH0E09680g KLTH0F04026g KLLA0D11000g KLLA0D11022g DEHA2A06314g DEHA2A08448g DEHA2C08602g DEHA2D01496g DEHA2D17974g YALI0B08052g YALI0C114…	YDR541C	Reductase
GL3M4618	-------y	0 0 0 0 0 0 0 1	YALI0Bp21	scrltkdy	3 4 3 2 3 2 3 14	SACE0C02640g SACE0E00440g SACE0O03960g CAGL0B03619g CAGL0E02651g CAGL0L10802g CAGL0L13266g ZYRO0C07942g ZYRO0D08822g ZYRO0F16764g SAKL0A02002g SAKL0E01012g KLTH0A06094g KLTH0C11396g KLTH0F02288g KLLA0D00979g KLLA0F06028g DEHA2B05786g DEHA2C13882g DEHA2D02816g YALI0A06435g YALI0A08360g YALI0A09262g YALI0A10208g YALI0B02794g YALI0B16500g YALI0B19316g YALI0B22880g YALI0B22990g YALI0C20691g YALI0D029…	YEL060C	serine protease of the subtilisin family
GL3R4538	s-------	2 0 0 0 0 0 0 0	SACE0Dp3 SACE0Jp4	s-------	2 0 0 0 0 0 0 0	SACE0E00264g SACE0N09020g	YEL070W	Putative mannitol dehydrogenase
singleton	s-------	2 0 0 0 0 0 0 0	SACE0Dp2 SACE0Jp5	s-------	1 0 0 0 0 0 0 0	SACE0E00198g	YEL073C	Putative protein of unknown function
GL3C0081	-c-ltk--	0 1 0 1 1 1 0 0	CAGL0Bp3 KLLA0Ap4 KLTH0Cp2 SAKL0Fp3	scrltkd-	4 11 1 2 4 2 3 0	SACE0E01892g SACE0G00264g SACE0I03586g SACE0N08712g CAGL0C03894g CAGL0C03916g CAGL0C03938g CAGL0C03960g CAGL0C03982g CAGL0C04004g CAGL0C04026g CAGL0C04048g CAGL0G04279g CAGL0H09240g CAGL0H09262g ZYRO0G04048g SAKL0D15180g SAKL0H19316g KLTH0F13486g KLTH0G07986g KLTH0G19690g KLTH0H07964g KLLA0D13376g KLLA0E09813g DEHA2A03190g DEHA2C03476g DEHA2C12078g	YER001W	Mannosyltransferase
GL3C0163	---l----	0 0 0 1 0 0 0 0	KLLA0Bp7	scrltkdy	3 3 3 2 3 3 3 3	SACE0E02332g SACE0M05236g SACE0P06732g CAGL0H09416g CAGL0J01353g CAGL0K05093g ZYRO0D15290g ZYRO0F13024g ZYRO0G03212g SAKL0E03014g SAKL0F03894g SAKL0F13376g KLTH0C05742g KLTH0D05412g KLTH0F13904g KLLA0E06711g KLLA0F13706g DEHA2C07634g DEHA2D15664g DEHA2E14894g YALI0A10615g YALI0B01386g YALI0B02574g	YER017C	Component of the mitochondrial inner membrane m-AAA protease
GL3R2397	----t---	0 0 0 0 1 0 0 0	KLTH0Dp7	scrltkdy	1 1 1 1 1 1 1 1	SACE0E02354g CAGL0M11858g ZYRO0F16962g SAKL0C02332g KLTH0F02112g KLLA0C02079g DEHA2E20262g YALI0A15884g	YER018C	Component of the evolutionarily conserved kinetochore-associated Ndc80 complex (Ndc80p-Nuf2p-Spc24p-Spc25p)
GL3C0058	----t---	0 0 0 0 1 0 0 0	KLTH0Cp1	scrltkdy	5 4 4 4 4 4 5 4	SACE0E02794g SACE0F01826g SACE0L13199g SACE0N07062g SACE0P01298g CAGL0B03487g CAGL0C02343g CAGL0D03674g CAGL0K10472g ZYRO0E05148g ZYRO0E07634g ZYRO0E08800g ZYRO0G01144g SAKL0A03586g SAKL0D08316g SAKL0D10208g SAKL0F01606g KLTH0G01452g KLTH0H03300g KLTH0H11902g KLTH0H13442g KLLA0A01452g KLLA0A10857g KLLA0C16115g KLLA0F12210g DEHA2A02838g DEHA2F24398g DEHA2G00330g DEHA2G02926g DEHA2G09218g YALI0B043…	YER036C	ATPase of the ATP-binding cassette (ABC) family
GL3R0181	------d-	0 0 0 0 0 0 1 0	DEHA2Dp24	scrltkdy	4 4 2 2 3 2 3 2	SACE0E03344g SACE0E03454g SACE0E03476g SACE0G01804g CAGL0C00231g CAGL0J02948g CAGL0L00671g CAGL0L06138g ZYRO0C08140g ZYRO0D16874g SAKL0F08624g SAKL0H24948g KLTH0A04290g KLTH0D00264g KLTH0E06600g KLLA0C08283g KLLA0D05060g DEHA2C03564g DEHA2E24200g DEHA2F26862g YALI0D07392g YALI0F30569g	YER056C	Purine-cytosine permease
GL3R0853	-c------	0 1 0 0 0 0 0 0	CAGL0Mp5	scrltkdy	2 1 1 1 1 1 1 1	SACE0E03564g SACE0I02640g CAGL0J03014g ZYRO0C08250g SAKL0F08734g KLTH0A04444g KLLA0C08151g DEHA2B02376g YALI0A07843g	YER064C	Non-essential nuclear protein
GL3R0426	--r-----	0 0 1 0 0 0 0 0	ZYRO0Ap11	scrltkd-	2 2 3 1 3 3 2 0	SACE0E06226g SACE0H06182g CAGL0H00418g CAGL0L12012g ZYRO0B11924g ZYRO0B11946g ZYRO0E10032g SAKL0H17688g SAKL0H24178g SAKL0H24618g KLTH0B01936g KLTH0G14212g KLTH0H09460g KLLA0C17864g DEHA2E06974g DEHA2F04224g	YER175C	Methyltransferase
GL3C0052	--r----y	0 0 1 0 0 0 0 3	YALI0Ap34 YALI0Ap35 YALI0Dp6 ZYRO0Ep11	scrltkdy	5 5 5 4 5 5 5 5	SACE0E06270g SACE0H05148g SACE0K04664g SACE0L17181g SACE0M05060g CAGL0D04312g CAGL0I02222g CAGL0L09735g CAGL0L12034g CAGL0M00990g ZYRO0B11968g ZYRO0B13860g ZYRO0C11528g ZYRO0D00770g ZYRO0G03740g SAKL0E02552g SAKL0G16984g SAKL0G19514g SAKL0H02310g SAKL0H17666g KLTH0C00770g KLTH0D05786g KLTH0D15862g KLTH0G14190g KLTH0H00770g KLLA0A05324g KLLA0B05555g KLLA0B06435g KLLA0E18085g DEHA2B08822g DEHA2E124…	YER176W	DNA dependent ATPase/DNA helicase
GL3C0180	---l-k--	0 0 0 1 0 4 0 0	KLLA0Cp11 SAKL0Ep2 SAKL0Ep5 SAKL0Ep6 SAKL0Ep9	scrltkdy	4 2 2 2 3 3 6 2	SACE0E06490g SACE0G10714g SACE0L02508g SACE0O05060g CAGL0K00715g CAGL0L10142g ZYRO0B15686g ZYRO0G22528g SAKL0B00286g SAKL0C00220g SAKL0G01342g KLTH0B09284g KLTH0E05808g KLTH0F17138g KLLA0F00264g KLLA0F16082g DEHA2D11506g DEHA2D11550g DEHA2F01870g DEHA2F26950g DEHA2F26994g DEHA2F27192g YALI0B13728g YALI0E27786g	YER185W	Plasma membrane protein with roles in the uptake of protoprophyrin IX and the efflux of heme
GL3C0244	-------y	0 0 0 0 0 0 0 1	YALI0Ep3	scrltkdy	2 2 2 2 2 2 2 4	SACE0F01408g SACE0I02860g CAGL0L00781g CAGL0L02629g ZYRO0D16742g ZYRO0F03784g SAKL0B02244g SAKL0F08404g KLTH0A02750g KLTH0A04114g KLLA0D07546g KLLA0F27511g DEHA2D14652g DEHA2F07392g YALI0A09658g YALI0B09977g YALI0E15290g YALI0F21901g	YFL009W	F-box protein
GL3C3137	-----k--	0 0 0 0 0 1 0 0	SAKL0Bp7	scrlt-dy	1 1 1 1 1 0 1 1	SACE0F01078g CAGL0K07700g ZYRO0F03366g KLTH0A03190g KLLA0F25168g DEHA2F18722g YALI0D19822g	YFL023W	Protein involved in bud-site selection, nutrient signaling, and gene expression controlled by TOR kinase
GL3C2988	---l----	0 0 0 1 0 0 0 0	KLLA0Fp6	scr-tkdy	1 1 1 0 1 1 1 1	SACE0F00880g CAGL0K12562g ZYRO0F03014g SAKL0B01210g KLTH0G18612g DEHA2F22572g YALI0F14707g	YFL033C	Glucose-repressible protein kinase involved in signal transduction during cell proliferation in response to nutrients
GL3R0883	-------y	0 0 0 0 0 0 0 1	YALI0Dp34	scrltkdy	1 1 1 1 1 1 2 1	SACE0F00792g CAGL0K12628g ZYRO0F02882g SAKL0B01078g KLTH0G18744g KLLA0D05247g DEHA2D08866g DEHA2F19470g YALI0A12001g	YFL036W	Mitochondrial RNA polymerase
GL3R0474	------d-	0 0 0 0 0 0 1 0	DEHA2Bp6	scrltkdy	2 1 1 1 2 1 4 3	SACE0F00418g SACE0M01496g CAGL0L11374g ZYRO0B14432g SAKL0G17578g KLTH0B00418g KLTH0D16412g KLLA0B04884g DEHA2A03542g DEHA2A12342g DEHA2B12892g DEHA2F01034g YALI0E20691g YALI0F01606g YALI0F09273g	YFL053W	Dihydroxyacetone kinase, required for detoxification of dihydroxyacetone (DHA)
GL3C0022	-------y	0 0 0 0 0 0 0 1	YALI0Dp36	scrltkdy	7 7 7 7 7 7 7 7	SACE0G05610g SACE0G08866g SACE0G11594g SACE0M01034g SACE0M10560g SACE0O02970g SACE0O11704g CAGL0A00407g CAGL0F01199g CAGL0H06105g CAGL0H07007g CAGL0I02442g CAGL0I10406g CAGL0M14003g ZYRO0A00616g ZYRO0C00792g ZYRO0C01144g ZYRO0C11770g ZYRO0D09746g ZYRO0G04136g ZYRO0G10164g SAKL0D00440g SAKL0D14476g SAKL0F02530g SAKL0F04224g SAKL0H00946g SAKL0H02068g SAKL0H21956g KLTH0B09504g KLTH0D00902g KLTH0E077…	YGL011C	subunit of the 20S proteasome
GL3R2859	------d-	0 0 0 0 0 0 1 0	DEHA2Ep23	scrltk-y	1 1 1 1 1 1 0 1	SACE0G04972g CAGL0D06138g ZYRO0G07106g SAKL0H23430g KLTH0D04026g KLLA0F09273g YALI0F20790g	YGL040C	Delta-aminolevulinate dehydratase
GL3C1262	-------y	0 0 0 0 0 0 0 1	YALI0Bp15	scrltkdy	1 1 1 1 1 1 1 1	SACE0G04840g CAGL0D06204g ZYRO0G07304g SAKL0H23540g KLTH0D03938g KLLA0C11473g DEHA2A13112g YALI0D19162g	YGL045W	Protein of unknown function
GL3R2318	---l----	0 0 0 1 0 0 0 0	KLLA0Bp2	scrltkdy	1 1 1 1 1 2 1 1	SACE0G04334g CAGL0M05687g ZYRO0C13288g SAKL0A04400g SAKL0A04422g KLTH0H04136g KLLA0D03146g DEHA2C04400g YALI0F08283g	YGL067W	NADH diphosphatase (pyrophosphatase), hydrolyzes the pyrophosphate linkage in NADH and related nucleotides
GL3C0127	-------y	0 0 0 0 0 0 0 1	YALI0Ap6	scrltkdy	3 3 3 3 3 3 3 3	SACE0G03256g SACE0G05830g SACE0G11022g CAGL0A00605g CAGL0F07337g CAGL0L06578g ZYRO0B15268g ZYRO0C14564g ZYRO0G10472g SAKL0A06534g SAKL0G15378g SAKL0H22396g KLTH0C01848g KLTH0E08162g KLTH0H06160g KLLA0A08822g KLLA0E15863g KLLA0F10791g DEHA2A06864g DEHA2B14498g DEHA2E20966g YALI0B17270g YALI0C03377g YALI0C18469g	YGL116W	Cell-cycle regulated activator of anaphase-promoting complex/cyclosome (APC/C)
GL3R3438	-----k--	0 0 0 0 0 1 0 0	SAKL0Dp5	s-rltkdy	1 0 1 1 1 1 1 1	SACE0G02354g ZYRO0E05390g SAKL0F16698g KLTH0H11594g KLLA0F22968g DEHA2B14696g YALI0C02343g	YGL159W	Putative protein of unknown function
GL3C3143	-------y	0 0 0 0 0 0 0 1	YALI0Fp4	scrltkd-	1 1 1 1 1 1 1 0	SACE0G01716g CAGL0L06182g ZYRO0G19250g SAKL0H25014g KLTH0E06534g KLLA0F09053g DEHA2B04708g	YGL190C	Non-essential regulatory subunit B of protein phosphatase 2A
GL3C0236	------d-	0 0 0 0 0 0 1 0	DEHA2Ap2	scrltkdy	2 2 2 3 3 3 1 2	SACE0G01452g SACE0H04488g CAGL0G01254g CAGL0G06028g ZYRO0C06028g ZYRO0G05346g SAKL0E12188g SAKL0F02156g SAKL0H21824g KLTH0B06270g KLTH0E07678g KLTH0G02002g KLLA0A04906g KLLA0D11110g KLLA0F10021g DEHA2A06886g YALI0C05258g YALI0E20977g	YGL202W	Aromatic aminotransferase I
singleton	-c------	0 1 0 0 0 0 0 0	CAGL0Hp2	s-------	1 0 0 0 0 0 0 0	SACE0G00726g	YGL235W	Putative protein of unknown function
GL3C0393	-------y	0 0 0 0 0 0 0 1	YALI0Dp30	scrltkdy	2 2 2 2 2 2 2 2	SACE0G00528g SACE0O07568g CAGL0C01947g CAGL0L04532g ZYRO0C07018g ZYRO0E09570g SAKL0E02134g SAKL0F00748g KLTH0C10340g KLTH0G00682g KLLA0A00682g KLLA0F20449g DEHA2F22836g DEHA2F23012g YALI0C03674g YALI0E28468g	YGL245W	Glutamyl-tRNA synthetase (GluRS)
GL3R0201	-----k--	0 0 0 0 0 1 0 0	SAKL0Ap3	scrltkdy	2 2 2 1 3 3 3 4	SACE0G00308g SACE0L04268g CAGL0E01353g CAGL0M04301g ZYRO0D17732g ZYRO0F02200g SAKL0F16346g SAKL0H14388g SAKL0H15510g KLTH0A07722g KLTH0C00374g KLTH0F09064g KLLA0D16434g DEHA2B07304g DEHA2B16170g DEHA2E23958g YALI0D00759g YALI0E00748g YALI0F15411g YALI0F21659g	YGL255W	High-affinity zinc transporter of the plasma membrane
GL3R3837	----t---	0 0 0 0 2 0 0 0	KLTH0Cp5 KLTH0Ep7	s--l-k-y	1 0 0 1 0 1 0 1	SACE0G00286g SAKL0C13926g KLLA0C19382g YALI0E15818g	YGL256W	Alcohol dehydrogenase isoenzyme type IV
singleton	s-------	6 0 0 0 0 0 0 0	SACE0Dp8 SACE0Ip1 SACE0Lp1 SACE0Lp8 SACE0Op8 SACE0Pp1	s-------	1 0 0 0 0 0 0 0	SACE0G00176g	YGL260W	Putative protein of unknown function
GL3C3203	---l----	0 0 0 1 0 0 0 0	KLLA0Ep2	s--l--d-	2 0 0 4 0 0 1 0	SACE0E06534g SACE0G00132g KLLA0A12045g KLLA0A12067g KLLA0C19327g KLLA0F28105g DEHA2C11286g	YGL262W	Putative protein of unknown function
GL3C0026	----tk--	0 0 0 0 1 1 0 0	KLTH0Ap3 SAKL0Gp12	scrltkdy	4 3 9 6 10 9 8 5	SACE0G06248g SACE0L17335g SACE0N08690g SACE0O00682g CAGL0B01507g CAGL0D04026g CAGL0M00880g ZYRO0A08404g ZYRO0A11990g ZYRO0A13992g ZYRO0B14058g ZYRO0C00110g ZYRO0C03300g ZYRO0C18480g ZYRO0E00198g ZYRO0E00484g SAKL0B12562g SAKL0C13442g SAKL0E05016g SAKL0F16566g SAKL0G17182g SAKL0H09504g SAKL0H11528g SAKL0H16522g SAKL0H20658g KLTH0B00220g KLTH0C11836g KLTH0D16038g KLTH0E00374g KLTH0E00616g KLTH0E098…	YGR019W	Gamma-aminobutyrate (GABA) transaminase
GL3C0195	-----k--	0 0 0 0 0 1 0 0	SAKL0Bp9	scrltkdy	2 3 2 3 1 1 3 5	SACE0G07040g SACE0H00374g CAGL0B02838g CAGL0E04004g CAGL0K04367g ZYRO0B08030g ZYRO0G07590g SAKL0H26048g KLTH0A03278g KLLA0B13233g KLLA0E00507g KLLA0F07645g DEHA2C03102g DEHA2D12078g DEHA2F05566g YALI0D16137g YALI0D19646g YALI0F03498g YALI0F07018g YALI0F25795g	YGR055W	High affinity methionine permease
GL3R1534	-------y	0 0 0 0 0 0 0 1	YALI0Ap65	scrltkdy	1 1 1 1 1 1 1 1	SACE0G08030g CAGL0G07799g ZYRO0C12760g SAKL0F06468g KLTH0E05390g KLLA0D15224g DEHA2D17380g YALI0B23364g	YGR101W	Mitochondrial serine protease
GL3R0461	-------y	0 0 0 0 0 0 0 1	YALI0Cp2	scrltkdy	2 2 2 1 1 1 5 1	SACE0G09020g SACE0P09592g CAGL0F04873g CAGL0I10054g ZYRO0C12958g ZYRO0C12980g SAKL0F02310g KLTH0G02112g KLLA0E03697g DEHA2B13970g DEHA2B13992g DEHA2B14102g DEHA2B14124g DEHA2B14146g YALI0C14190g	YGR143W	Protein involved in sphingolipid biosynthesis
GL3R0564	---l----	0 0 0 2 0 0 0 0	KLLA0Cp15 KLLA0Cp16	scrltkdy	3 1 1 1 1 1 2 2	SACE0G09306g SACE0K06732g SACE0M09108g CAGL0G02101g ZYRO0B09922g SAKL0G00880g KLTH0F17622g KLLA0F12056g DEHA2C16566g DEHA2C16588g YALI0B02420g YALI0B20416g	YGR154C	Omega-class glutathione transferase
GL3C0215	------d-	0 0 0 0 0 0 1 0	DEHA2Cp11	scrltkd-	4 3 1 2 4 3 2 0	SACE0G09878g SACE0G10692g SACE0O11990g SACE0P00308g CAGL0A01089g CAGL0D05918g CAGL0K00737g ZYRO0F01540g SAKL0E00792g SAKL0G13288g SAKL0G15004g KLTH0B03806g KLTH0C02178g KLTH0C11440g KLTH0C11572g KLLA0C12243g KLLA0F15202g DEHA2D14762g DEHA2F11550g	YGR177C	Alcohol acetyltransferase
GL3R0540	--r-----	0 0 1 0 0 0 0 0	ZYRO0Dp5	sc-ltkdy	2 3 0 1 1 2 1 2	SACE0G10340g SACE0J05324g CAGL0B03949g CAGL0B03971g CAGL0G09273g SAKL0A10076g SAKL0C13508g KLTH0F19492g KLLA0E02135g DEHA2D10626g YALI0A05951g YALI0F17732g	YGR197C	Protein involved in nitrosoguanidine (MNNG) resistance
GL3R3581	--r-----	0 0 1 0 0 0 0 0	ZYRO0Cp10	sc-ltk--	1 1 0 1 1 1 0 0	SACE0G11528g CAGL0F08217g SAKL0H02332g KLTH0H00792g KLLA0A05346g	YGR250C	Putative protein of unknown function
GL3C0502	------d-	0 0 0 0 0 0 2 0	DEHA2Dp22 DEHA2Ep21	scrltkdy	5 2 1 1 1 1 2 1	SACE0G11616g SACE0H05346g SACE0M10758g SACE0O12320g SACE0P00154g CAGL0F08261g CAGL0I02486g ZYRO0C11814g SAKL0H02024g KLTH0B08514g KLLA0A09185g DEHA2D02112g DEHA2G14058g YALI0F16819g	YGR254W	Enolase I
GL3C0285	------dy	0 0 0 0 0 0 1 1	DEHA2Ep25 YALI0Dp29	scrltkdy	1 1 1 3 3 2 3 4	SACE0H00836g CAGL0K03157g ZYRO0D17776g SAKL0A10010g SAKL0D00132g KLTH0B00550g KLTH0D07414g KLTH0F19844g KLLA0C17468g KLLA0C18909g KLLA0F28083g DEHA2D07018g DEHA2E23320g DEHA2E24112g YALI0B04202g YALI0C15807g YALI0E28622g YALI0E33583g	YHL016C	Plasma membrane transporter for both urea and polyamines
singleton	s-------	9 0 0 0 0 0 0 0	SACE0Bp2 SACE0Dp1 SACE0Ep1 SACE0Fp1 SACE0Gp2 SACE0Ip7 SACE0Jp6 SACE0Mp1 SACE0Np1	s-------	1 0 0 0 0 0 0 0	SACE0H00154g	YHL048C-A	Putative protein of unknown function
GL3R1053	-------y	0 0 0 0 0 0 0 1	YALI0Ap32	scrltkdy	1 1 1 1 1 1 1 1	SACE0H01760g CAGL0A02090g ZYRO0G00704g SAKL0D09812g KLTH0H13046g KLLA0A08448g DEHA2C13706g YALI0E05027g	YHR020W	Protein of unknown function that may interact with ribosomes, based on co-purification experiments
GL3R3742	---l-k--	0 0 0 1 0 1 0 0	KLLA0Ep3 SAKL0Gp8	scr-t-d-	1 1 1 0 1 0 1 0	SACE0H02024g CAGL0J00561g ZYRO0G15378g KLTH0G06996g DEHA2C01166g	YHR029C	Protein of unknown function
GL3C0160	------dy	0 0 0 0 0 0 1 1	DEHA2Dp28 YALI0Dp26	scrltkdy	3 3 3 3 3 3 2 3	SACE0H02442g SACE0I00836g SACE0K01562g CAGL0E06226g CAGL0J00341g CAGL0L08360g ZYRO0C15070g ZYRO0D10670g ZYRO0G16324g SAKL0E09394g SAKL0G08646g SAKL0G10736g KLTH0E04026g KLTH0G06732g KLTH0G08778g KLLA0C11033g KLLA0D13068g KLLA0E07921g DEHA2B03938g DEHA2B09702g YALI0B11594g YALI0B14641g YALI0D23309g	YHR047C	aminopeptidase
GL3C3642	--r-----	0 0 1 0 0 0 0 0	ZYRO0Dp8	s--ltkd-	1 0 0 1 1 1 1 0	SACE0H03344g SAKL0G08184g KLTH0E03586g KLLA0E17139g DEHA2F25894g	YHR084W	Transcription factor that is activated by a MAP kinase signaling cascade
GL3C0080	--r-tkdy	0 0 1 0 1 1 2 2	DEHA2Ap14 DEHA2Gp10 KLTH0Gp8 SAKL0Hp3 YALI0Bp20 YALI0Fp24 ZYRO0Ep8	scrltkdy	2 4 6 1 3 2 7 6	SACE0H05478g SACE0P02508g CAGL0I02024g CAGL0I02574g CAGL0K10890g CAGL0L09537g ZYRO0C11902g ZYRO0C11924g ZYRO0F12144g ZYRO0F13618g ZYRO0F16852g ZYRO0G15444g SAKL0C00396g SAKL0H22044g KLTH0E07898g KLTH0E07920g KLTH0G01584g KLLA0A09075g DEHA2A00132g DEHA2A10714g DEHA2C04532g DEHA2C04554g DEHA2C04576g DEHA2D00330g DEHA2D12232g YALI0A01485g YALI0B06413g YALI0D01243g YALI0D16247g YALI0E27511g YALI0F236…	YHR179W	Widely conserved NADPH oxidoreductase containing flavin mononucleotide (FMN)
GL3R0788	------d-	0 0 0 0 0 0 1 0	DEHA2Fp16	scrltkdy	2 1 1 1 1 1 1 1	SACE0H05918g SACE0H05940g CAGL0D02728g ZYRO0B08646g SAKL0G18568g KLTH0D17534g KLLA0B03982g DEHA2F00924g YALI0D16775g	YHR199C	Putative protein of unknown function
GL3R1451	--r-----	0 0 1 0 0 0 0 0	ZYRO0Ep17	scrltkdy	1 1 1 1 1 1 1 1	SACE0H06138g CAGL0F09119g ZYRO0G00462g SAKL0B12430g KLTH0D17160g KLLA0A10241g DEHA2D05764g YALI0D11792g	YHR207C	Zinc-finger protein of unknown function
GL3R0671	s-------	1 0 0 0 0 0 0 0	SACE0Ap13	scrltkdy	3 1 1 1 1 1 1 1	SACE0H06424g SACE0L17225g SACE0M01826g CAGL0K10780g ZYRO0B13904g SAKL0G17050g KLTH0D15906g KLLA0B05511g DEHA2F01804g YALI0D21530g	YHR216W	Inosine monophosphate dehydrogenase
GL3R1824	-c------	0 1 0 0 0 0 0 0	CAGL0Dp2	scrltkdy	1 1 1 1 1 1 1 1	SACE0I02398g CAGL0J03168g ZYRO0C08558g SAKL0F09042g KLTH0A04730g KLLA0C07843g DEHA2G03674g YALI0D08492g	YIL068C	Essential 88kDa subunit of the exocyst complex
GL3R4012	-----k--	0 0 0 0 0 1 0 0	SAKL0Gp9	s-rl----	1 0 1 1 0 0 0 0	SACE0I01650g ZYRO0C10978g KLLA0E11727g	YIL102C-A	Putative protein of unknown function
GL3C0099	-c------	0 1 0 0 0 0 0 0	CAGL0Kp1	scrltkdy	5 4 3 3 3 3 3 2	SACE0I01188g SACE0J02310g SACE0K05984g SACE0M08932g SACE0N05808g CAGL0G08668g CAGL0J09922g CAGL0L03289g CAGL0L05434g ZYRO0A01430g ZYRO0D03674g ZYRO0F12628g SAKL0B06028g SAKL0C07194g SAKL0E08822g KLTH0F06358g KLTH0G09306g KLTH0H15488g KLLA0E14939g KLLA0F04433g KLLA0F08745g DEHA2C14058g DEHA2F20900g DEHA2G12650g YALI0C10450g YALI0E33539g	YIL123W	Protein of the SUN family (Sim1p, Uth1p, Nca3p, Sun4p) that may participate in DNA replication
GL3C2606	--r--k--	0 0 1 0 0 1 0 0	SAKL0Dp13 ZYRO0Bp11	s-rltkdy	1 0 2 1 1 1 2 1	SACE0I04796g ZYRO0A13640g ZYRO0D00418g SAKL0F16412g KLTH0E16786g KLLA0A00264g DEHA2D16280g DEHA2D16302g YALI0F25575g	YIR038C	ER associated glutathione S-transferase capable of homodimerization
GL3C0260	-------y	0 0 0 0 0 0 0 1	YALI0Ep5	scrltkdy	2 2 2 2 2 2 2 3	SACE0J03784g SACE0L16477g CAGL0C02563g CAGL0J04928g ZYRO0B09306g ZYRO0B12650g SAKL0D06622g SAKL0H02706g KLTH0D14630g KLTH0H10406g KLLA0B03179g KLLA0F01364g DEHA2A11242g DEHA2C13068g YALI0A11869g YALI0A13519g YALI0D12210g	YJL050W	Dead-box family ATP dependent helicase required for mRNA export from the nucleus
GL3C3030	------d-	0 0 0 0 0 0 1 0	DEHA2Dp21	scrltk-y	1 1 1 1 1 1 0 1	SACE0J03014g CAGL0M03113g ZYRO0G15048g SAKL0D05742g KLTH0H09570g KLLA0F14421g YALI0C11946g	YJL085W	Essential 70kDa subunit of the exocyst complex
GL3R3387	------d-	0 0 0 0 0 0 1 0	DEHA2Dp19	scrltkd-	1 1 1 1 1 1 1 0	SACE0J02838g CAGL0L03498g ZYRO0G15268g SAKL0D05544g KLTH0G10868g KLLA0D06259g DEHA2F27280g	YJL094C	Putative K+/H+ antiporter with a probable role in intracellular cation homeostasis
GL3R0844	---l----	0 0 0 1 0 0 0 0	KLLA0Ap3	scr-tkdy	2 2 1 0 1 1 1 1	SACE0J01892g SACE0K06204g CAGL0I04334g CAGL0K08272g ZYRO0D03190g SAKL0C06468g KLTH0F05742g DEHA2D15158g YALI0E21197g	YJL134W	Long-chain base-1-phosphate phosphatase with specificity for dihydrosphingosine-1-phosphate
GL3C0142	s-------	1 0 0 0 0 0 0 0	SACE0Kp1	scrltkdy	5 5 2 3 3 3 1 2	SACE0J01342g SACE0J01364g SACE0J01386g SACE0K01430g SACE0K01452g CAGL0I06160g CAGL0I06182g CAGL0I06204g CAGL0M08492g CAGL0M08514g ZYRO0G18304g ZYRO0G18326g SAKL0C05544g SAKL0C05566g SAKL0C05676g KLTH0F04994g KLTH0F05016g KLTH0F05060g KLLA0B07370g KLLA0B07392g KLLA0B07447g DEHA2B13442g YALI0B20306g YALI0C02981g	YJL159W	O-mannosylated heat shock protein
GL3C2829	-----k--	0 0 0 0 0 1 0 0	SAKL0Cp9	scrlt-dy	1 1 1 1 1 0 1 1	SACE0J01144g CAGL0C00297g ZYRO0G18766g KLTH0F04510g KLLA0A06600g DEHA2F09350g YALI0E18260g	YJL168C	Histone methyltransferase with a role in transcriptional elongation
GL3C0482	--r-----	0 0 1 0 0 0 0 0	ZYRO0Gp12	scrltkdy	2 2 1 2 2 3 1 1	SACE0B06094g SACE0J01100g CAGL0M05599g CAGL0M08206g ZYRO0F08844g SAKL0C04994g SAKL0C05016g SAKL0H10692g KLTH0E11968g KLTH0F04466g KLLA0A06556g KLLA0B09746g DEHA2D15224g YALI0A17919g	YJL171C	GPI-anchored cell wall protein of unknown function
GL3C0190	s----k--	1 0 0 0 0 1 0 0	SACE0Op3 SAKL0Ap5	scrltkdy	1 1 2 4 3 3 3 2	SACE0J01078g CAGL0C00319g ZYRO0F12958g ZYRO0G18832g SAKL0C00308g SAKL0C04950g SAKL0F15070g KLTH0E01804g KLTH0F04422g KLTH0H05500g KLLA0A06512g KLLA0E05655g KLLA0E15005g KLLA0F01903g DEHA2G18326g DEHA2G19008g DEHA2G19030g YALI0F16489g YALI0F25333g	YJL172W	Vacuolar carboxypeptidase yscS
GL3C2467	-------y	0 0 0 0 0 0 0 1	YALI0Ap61	scrltkdy	1 1 1 1 1 1 1 1	SACE0J00484g CAGL0F02497g ZYRO0C18084g SAKL0C04004g KLTH0F03476g KLLA0C03300g DEHA2E19052g YALI0B19074g	YJL204C	F-box protein involved in recycling plasma membrane proteins internalized by endocytosis
GL3R2929	---l----	0 0 0 2 0 0 0 0	KLLA0Bp8 KLLA0Cp2	scrltkdy	1 1 1 1 1 1 1 1	SACE0J00418g CAGL0I06358g ZYRO0C18194g SAKL0C03828g KLTH0F03388g KLLA0C03179g DEHA2E12716g YALI0D05049g	YJL207C	AP-1 accessory protein
GL3R0054	--r---dy	0 0 2 0 0 0 1 5	DEHA2Dp6 YALI0Bp17 YALI0Bp19 YALI0Cp4 YALI0Cp17 YALI0Dp9 ZYRO0Ap5 ZYRO0Dp9	s-rltkdy	2 0 6 3 2 4 4 17	SACE0J00330g SACE0P10428g ZYRO0C18568g ZYRO0D00330g ZYRO0D09922g ZYRO0D13332g ZYRO0D17974g ZYRO0G22484g SAKL0A09394g SAKL0D09350g SAKL0F14674g SAKL0G15224g KLTH0D06754g KLTH0E01496g KLLA0D15378g KLLA0E00397g KLLA0E00419g DEHA2B16456g DEHA2C16808g DEHA2E21560g DEHA2F04686g YALI0A00110g YALI0A03949g YALI0B02090g YALI0B02398g YALI0B04642g YALI0B07898g YALI0C11253g YALI0C18491g YALI0C20823g YALI0C226…	YJL212C	Proton-coupled oligopeptide transporter of the plasma membrane
GL3C4070	--r-tk--	0 0 1 0 1 1 0 0	KLTH0Bp3 SAKL0Gp13 ZYRO0Gp9	sc------	1 1 0 0 0 0 0 0	SACE0J05412g CAGL0M07832g	YJR021C	Protein involved in early stages of meiotic recombination
GL3C3554	s---t---	1 0 0 0 1 0 0 0	KLTH0Fp4 SACE0Jp2	scrl-k--	2 1 1 1 0 1 0 0	SACE0J00902g SACE0J05500g CAGL0M08074g ZYRO0D17006g SAKL0C04752g KLLA0A06237g	YJR030C	Putative protein of unknown function
GL3C3822	-cr-----	0 1 1 0 0 0 0 0	CAGL0Mp1 ZYRO0Gp11	s--ltk--	1 0 0 1 1 1 0 0	SACE0J06820g SAKL0F14058g KLTH0F07568g KLLA0E06073g	YJR089W	Essential chromosomal passenger protein involved in coordinating cell cycle events for proper chromosome segregation
GL3R2836	-------y	0 0 0 0 0 0 0 1	YALI0Ap33	scrltkdy	1 1 1 1 1 1 1 1	SACE0J07040g CAGL0C04587g ZYRO0F15950g SAKL0C03498g KLTH0F03146g KLLA0C03003g DEHA2E14850g YALI0E08206g	YJR098C	Putative protein of unknown function
GL3C0549	--r-----	0 0 1 0 0 0 0 0	ZYRO0Ep7	scrltkdy	3 2 1 1 2 1 1 1	SACE0J07766g SACE0L00286g SACE0M01188g CAGL0H04169g CAGL0M00550g ZYRO0B08338g SAKL0G18172g KLTH0D17930g KLTH0G00418g KLLA0B04378g DEHA2D09350g YALI0D17402g	YJR130C	Cystathionine gamma-synthase, converts cysteine into cystathionine
GL3R2260	-----k--	0 0 0 0 0 1 0 0	SAKL0Gp10	scrltkdy	1 1 1 1 1 1 1 1	SACE0J07986g CAGL0M00330g ZYRO0B08756g SAKL0G18678g KLTH0D17446g KLLA0B03872g DEHA2F01298g YALI0D01089g	YJR139C	Homoserine dehydrogenase (L-homoserine:NADP oxidoreductase)
GL3R2259	------d-	0 0 0 0 0 0 1 0	DEHA2Fp19	scrltkdy	1 1 1 1 1 1 1 1	SACE0J08008g CAGL0M00286g ZYRO0B08778g SAKL0G18700g KLTH0D17424g KLLA0B03850g DEHA2F05258g YALI0D11506g	YJR140C	Subunit of the HIR complex
GL3R2258	-------y	0 0 0 0 0 0 0 1	YALI0Ap4	scrltkdy	1 1 1 1 1 1 1 1	SACE0J08030g CAGL0M00264g ZYRO0B08800g SAKL0G18722g KLTH0D17402g KLLA0B03828g DEHA2F05082g YALI0D11528g	YJR141W	Essential protein of unknown function
GL3R3998	-----k--	0 0 0 0 0 1 0 0	SAKL0Ep8	s----k--	1 0 0 0 0 1 0 0	SACE0J08294g SAKL0B00462g	YJR153W	Endo-polygalacturonase
GL3R3866	s-------	2 0 0 0 0 0 0 0	SACE0Ap12 SACE0Hp4	s---tkd-	1 0 0 0 1 1 1 0	SACE0J08316g SAKL0D13112g KLTH0E09900g DEHA2G24904g	YJR154W	Putative protein of unknown function
GL3C2720	-------y	0 0 0 0 0 0 0 1	YALI0Dp19	scrltkdy	1 1 1 1 1 1 1 1	SACE0K03322g CAGL0F06369g ZYRO0E01474g SAKL0B11990g KLTH0B04290g KLLA0F26455g DEHA2G03982g YALI0B08778g	YKL073W	Molecular chaperone of the endoplasmic reticulum lumen
GL3R0200	------d-	0 0 0 0 0 0 2 0	DEHA2Dp7 DEHA2Fp7	scrltkdy	2 3 2 2 2 2 4 2	SACE0K02618g SACE0L02068g CAGL0D01892g CAGL0J04554g CAGL0K08580g ZYRO0B09350g ZYRO0G03278g SAKL0E02948g SAKL0E04268g KLTH0D04224g KLTH0D05478g KLLA0F13640g KLLA0F17754g DEHA2B02288g DEHA2B03014g DEHA2C05236g DEHA2E03630g YALI0B02178g YALI0F29337g	YKL106W	Mitochondrial aspartate aminotransferase
GL3C2743	-------y	0 0 0 0 0 0 0 1	YALI0Fp17	scrltkdy	1 1 1 1 1 1 1 1	SACE0K02046g CAGL0D02112g ZYRO0G20130g SAKL0E03938g KLTH0D04730g KLLA0B12397g DEHA2G04928g YALI0A09988g	YKL134C	Mitochondrial intermediate peptidase
GL3C2551	--r-----	0 0 2 0 0 0 0 0	ZYRO0Ep12 ZYRO0Fp1	scrltkdy	1 1 1 1 1 1 1 1	SACE0K00572g CAGL0K00495g ZYRO0G02024g SAKL0D12892g KLTH0C02420g KLLA0B14014g DEHA2F16038g YALI0E33451g	YKL204W	eIF4E-associated protein
GL3C0060	-------y	0 0 0 0 0 0 0 1	YALI0Ap37	scrltkdy	4 4 4 4 4 4 4 6	SACE0K00440g SACE0L11945g SACE0M10274g SACE0P00352g CAGL0A01133g CAGL0E00385g CAGL0K00363g CAGL0M13739g ZYRO0D07106g ZYRO0F00396g ZYRO0F17050g ZYRO0G02244g SAKL0A10208g SAKL0C02244g SAKL0E00748g SAKL0H00968g KLTH0B01100g KLTH0B09482g KLTH0C11616g KLTH0F02024g KLLA0A10131g KLLA0B14256g KLLA0C01991g KLLA0D00748g DEHA2B03894g DEHA2B07172g DEHA2E23760g DEHA2F17226g YALI0A11473g YALI0B12188g YALI0E008…	YKL209C	Plasma membrane ATP-binding cassette (ABC) transporter
GL3R0528	------d-	0 0 0 0 0 0 1 0	DEHA2Ap7	scrltkdy	1 1 2 2 2 2 2 1	SACE0K00286g CAGL0K00231g ZYRO0C03696g ZYRO0G00330g SAKL0A00264g SAKL0F16456g KLTH0B10032g KLTH0E00484g KLLA0C18700g KLLA0C18975g DEHA2A02706g DEHA2G04312g YALI0E02398g	YKL215C	Putative protein of unknown function
GL3C0239	-------y	0 0 0 0 0 0 0 1	YALI0Cp7	s--ltkdy	1 0 0 2 1 3 4 6	SACE0K00242g SAKL0D04510g SAKL0F02178g SAKL0G14938g KLTH0G02024g KLLA0E16259g KLLA0F10043g DEHA2D18920g DEHA2E24024g DEHA2F17402g DEHA2F27126g YALI0B19470g YALI0C15488g YALI0C21406g YALI0D20108g YALI0D24607g YALI0E32901g	YKL217W	Lactate transporter
GL3C0039	--r---dy	0 0 1 0 0 0 1 2	DEHA2Ap4 YALI0Ap47 YALI0Bp8 ZYRO0Ap7	scrltkdy	7 1 3 5 5 7 7 13	SACE0K00176g SACE0L00440g SACE0L12473g SACE0N08734g SACE0O00440g SACE0O12056g SACE0O12144g CAGL0C03333g ZYRO0A01078g ZYRO0F09086g ZYRO0G07392g SAKL0C02992g SAKL0F10582g SAKL0F14718g SAKL0F14740g SAKL0F14762g SAKL0F14784g SAKL0F16302g KLTH0A00572g KLTH0C01056g KLTH0E01540g KLTH0E16676g KLTH0H01936g KLLA0C04906g KLLA0E05897g KLLA0E14477g KLLA0F00616g KLLA0F04950g DEHA2B00396g DEHA2B02772g DEHA2B159…	YKL220C	Ferric reductases and cupric reductases
GL3C0074	s--l--d-	1 0 0 1 0 0 1 0	DEHA2Cp21 KLLA0Bp6 SACE0Hp1	scrltkdy	2 2 1 12 4 4 7 2	SACE0K00154g SACE0N04554g CAGL0I09086g CAGL0I09108g ZYRO0G06380g SAKL0C09614g SAKL0E11110g SAKL0F16632g SAKL0G03960g KLTH0E16808g KLTH0G02816g KLTH0G03454g KLTH0H16192g KLLA0A00132g KLLA0B00143g KLLA0C00132g KLLA0C06677g KLLA0C17336g KLLA0D00143g KLLA0D10131g KLLA0D20009g KLLA0E00133g KLLA0F00154g KLLA0F11077g KLLA0F24200g DEHA2B00220g DEHA2B00242g DEHA2B00264g DEHA2D00726g DEHA2E09944g DEHA2F247…	YKL221W	Protein with similarity to mammalian monocarboxylate permeases
GL3R0346	------d-	0 0 0 0 0 0 1 0	DEHA2Gp5	scrltkdy	1 1 1 1 1 1 3 7	SACE0K07106g CAGL0G02453g ZYRO0G06688g SAKL0E14828g KLTH0D16544g KLLA0E12915g DEHA2A05500g DEHA2C01650g DEHA2C12210g YALI0A18832g YALI0D18568g YALI0D19558g YALI0D19580g YALI0D23485g YALI0E04510g YALI0E29711g	YKR093W	Integral membrane peptide transporter
GL3C4156	--r-t---	0 0 1 0 1 0 0 0	KLTH0Gp2 ZYRO0Dp11	s-----d-	1 0 0 0 0 0 1 0	SACE0L00330g DEHA2D01276g	YLL056C	Putative protein of unknown function
GL3R0274	----tk-y	0 0 0 0 1 1 0 1	KLTH0Fp3 SAKL0Gp16 YALI0Ap39	s-rl-kdy	1 0 1 2 0 3 5 6	SACE0L00308g ZYRO0F00286g SAKL0D15026g SAKL0E00638g SAKL0F06072g KLLA0E14433g KLLA0F26158g DEHA2B09768g DEHA2C03036g DEHA2D17446g DEHA2D18986g DEHA2E01188g YALI0A12177g YALI0A21439g YALI0B21472g YALI0D17622g YALI0D21098g YALI0F22825g	YLL057C	Fe(II)-dependent sulfonate/alpha-ketoglutarate dioxygenase
GL3R2243	------d-	0 0 0 0 0 0 1 0	DEHA2Fp20	scrltkdy	1 1 1 1 1 1 1 1	SACE0L03366g CAGL0L12210g ZYRO0C01694g SAKL0H17072g KLTH0G13728g KLLA0F19096g DEHA2B07854g YALI0E09867g	YLR087C	Protein required for fermentation at low temperature
GL3R2244	-------y	0 0 0 0 0 0 0 1	YALI0Dp33	scrltkdy	1 1 1 1 1 1 1 1	SACE0L03388g CAGL0L12232g ZYRO0C01672g SAKL0H17050g KLTH0G13706g KLLA0F19118g DEHA2B08360g YALI0A08536g	YLR088W	Subunit of the GPI (glycosylphosphatidylinositol)
GL3C3720	-c------	0 1 0 0 0 0 0 0	CAGL0Mp4	s-rltk--	1 0 1 1 1 1 0 0	SACE0L03652g ZYRO0D06644g SAKL0H16478g KLTH0G13156g KLLA0F19646g	YLR099W-A	Putative protein of unknown function
GL3C2805	s-------	1 0 0 0 0 0 0 0	SACE0Dp6	scrltkd-	1 2 1 1 1 1 1 0	SACE0L03916g CAGL0L06424g CAGL0M11726g ZYRO0D06204g SAKL0H16060g KLTH0G12760g KLLA0F20031g DEHA2A03498g	YLR110C	Cell wall mannoprotein
GL3C0407	--r-----	0 0 1 0 0 0 0 0	ZYRO0Cp6	scrltkdy	2 1 1 2 2 2 2 4	SACE0L04576g SACE0N08888g CAGL0M04565g ZYRO0F14080g SAKL0D02640g SAKL0H14872g KLTH0C04906g KLTH0G11528g KLLA0D17050g KLLA0F11704g DEHA2B06732g DEHA2G00726g YALI0A07142g YALI0B00418g YALI0B17996g YALI0C12056g	YLR144C	Intracellular beta-1,3-endoglucanase
singleton	s-rl-k--	2 0 2 3 0 1 0 0	KLLA0Dp4 KLLA0Dp5 KLLA0Dp6 SACE0Lp4 SACE0Lp5 SAKL0Hp12 ZYRO0Ep13 ZYRO0Ep14	s-------	1 0 0 0 0 0 0 0	SACE0L11417g	YLR162W	Putative protein of unknown function
GL3R3457	s-------	1 0 0 0 0 0 0 0	SACE0Op6	s-r-tkdy	1 0 1 0 1 1 1 1	SACE0L12847g ZYRO0C04708g SAKL0H13244g KLTH0F08052g DEHA2G14080g YALI0B22902g	YLR231C	Kynureninase, required for the de novo biosynthesis of NAD from tryptophan via kynurenine
GL3R1546	s-------	2 0 0 0 0 0 0 0	SACE0Op5 SACE0Op7	scrltkdy	1 1 1 1 1 1 1 1	SACE0L12891g CAGL0G08470g ZYRO0C04642g SAKL0H13310g KLTH0F08118g KLLA0F20724g DEHA2G13376g YALI0F22495g	YLR234W	DNA Topoisomerase III
GL3R0604	-----k--	0 0 0 0 0 1 0 0	SAKL0Gp14	scrltkdy	1 1 1 1 1 3 1 1	SACE0L13155g CAGL0B05049g ZYRO0E05192g SAKL0C01760g SAKL0C03586g SAKL0D08272g KLTH0G18150g KLLA0F12166g DEHA2F23870g YALI0C07150g	YLR247C	Putative helicase
GL3C0312	--r-----	0 0 1 0 0 0 0 0	ZYRO0Ep10	scrltkdy	2 2 1 2 2 2 3 2	SACE0L13243g SACE0O10230g CAGL0B03465g CAGL0M11330g ZYRO0G15686g SAKL0D07964g SAKL0H04378g KLTH0D13200g KLTH0H11660g KLLA0B08195g KLLA0F22924g DEHA2F01738g DEHA2F01760g DEHA2G07040g YALI0B05214g YALI0C23815g	YLR251W	Protein required for ethanol metabolism
GL3C0377	-----k--	0 0 0 0 0 1 0 0	SAKL0Ap4	scrltkd-	4 2 3 2 3 2 1 0	SACE0K00132g SACE0L13573g SACE0O07436g SACE0O07612g CAGL0L04400g CAGL0L04576g ZYRO0A13596g ZYRO0D14058g ZYRO0D14080g SAKL0A00704g SAKL0A08250g KLTH0A03498g KLTH0A07260g KLTH0C10098g KLLA0D10153g KLLA0F09559g DEHA2F09592g	YLR266C	Transcription factor
GL3R1679	---l----	0 0 0 1 0 0 0 0	KLLA0Ap2	scrltkdy	1 1 1 1 1 1 1 1	SACE0L14123g CAGL0I00616g ZYRO0D14762g SAKL0A07766g KLTH0G14872g KLLA0C05104g DEHA2F05698g YALI0D04895g	YLR292C	Non-essential subunit of Sec63 complex (Sec63p, Sec62p, Sec66p and Sec72p)
GL3R1041	-------y	0 0 0 0 0 0 0 1	YALI0Bp6	scrltkdy	1 1 1 1 1 1 1 1	SACE0L14673g CAGL0A00869g ZYRO0G10846g SAKL0H22770g KLTH0E08470g KLLA0C18381g DEHA2C11044g YALI0D12188g	YLR318W	Reverse transcriptase subunit of the telomerase holoenzyme, essential for telomerase core catalytic activity, involved in other aspects of telomerase assembly and function
GL3C0097	---l---y	0 0 0 1 0 0 0 1	KLLA0Dp8 YALI0Ap40	scrltkdy	3 4 3 2 3 3 3 5	SACE0L16059g SACE0N01672g SACE0N02376g CAGL0D00946g CAGL0H05005g CAGL0J07436g CAGL0J08074g ZYRO0B12056g ZYRO0F15466g ZYRO0F16478g SAKL0C02882g SAKL0E14300g SAKL0H03388g KLTH0B08404g KLTH0D14014g KLTH0F02574g KLLA0C02519g KLLA0E05369g DEHA2A05126g DEHA2A09592g DEHA2G03828g YALI0A08448g YALI0C05511g YALI0C17545g YALI0E23430g YALI0E28292g	YLR380W	Phosphatidylinositol transfer protein with a potential role in regulating lipid and fatty acid metabolism under heme-depleted conditions
GL3C0177	--r-----	0 0 1 0 0 0 0 0	ZYRO0Bp5	scrltkdy	4 4 2 3 3 3 2 1	SACE0K00924g SACE0L16807g SACE0L16829g SACE0L17467g CAGL0D00418g CAGL0F05115g CAGL0J04466g CAGL0M00748g ZYRO0B13200g ZYRO0B14300g SAKL0G16236g SAKL0G16258g SAKL0G17468g KLTH0D15202g KLTH0D15224g KLTH0D16280g KLLA0B02585g KLLA0B02607g KLLA0B04994g DEHA2F03080g DEHA2F06050g YALI0B07601g	YLR443W	Non-essential putative integral membrane protein
GL3C2791	-----k--	0 0 0 0 0 1 0 0	SAKL0Ep13	scrlt-dy	2 1 1 1 1 0 1 1	SACE0M03036g SACE0M03058g CAGL0L07634g ZYRO0C07810g KLTH0C11242g KLLA0D01133g DEHA2G04334g YALI0E18612g	YML002W	Putative protein of unknown function
GL3C2486	s-------	1 0 0 0 0 0 0 0	SACE0Dp7	scrltk-y	1 2 1 1 1 1 0 1	SACE0M02618g CAGL0G07062g CAGL0J10538g ZYRO0D13156g SAKL0G05522g KLTH0G04378g KLLA0B01243g YALI0D11022g	YML020W	Putative protein of unknown function
GL3R3756	-----k--	0 0 0 0 0 1 0 0	SAKL0Dp8	s-rlt-d-	1 0 1 1 1 0 1 0	SACE0M02002g ZYRO0G04664g KLTH0C02838g KLLA0A08162g DEHA2C01694g	YML051W	Transcriptional regulator involved in the repression of GAL genes in the absence of galactose
GL3C0472	---l--d-	0 0 0 1 0 0 1 0	DEHA2Ep27 KLLA0Ap6	scrltkdy	1 1 2 2 3 2 3 2	SACE0M01892g CAGL0K10736g ZYRO0B13728g ZYRO0C18524g SAKL0F16610g SAKL0G16852g KLTH0C11770g KLTH0C11858g KLTH0H16148g KLLA0B14795g KLLA0D02640g DEHA2C01584g DEHA2D05522g DEHA2E00836g YALI0D12661g YALI0E21307g	YML054C	Cytochrome b2 (L-lactate cytochrome-c oxidoreductase)
GL3C0483	---l----	0 0 0 1 0 0 0 0	KLLA0Bp4	scrltkdy	2 2 2 1 2 2 2 2	SACE0K05434g SACE0M01540g CAGL0G07733g CAGL0L11330g ZYRO0B14388g ZYRO0G21450g SAKL0A10472g SAKL0D05852g KLTH0D16368g KLTH0H09680g KLLA0D02266g DEHA2B01320g DEHA2B08756g YALI0C20889g YALI0F27511g	YML068W	Protein that modulates the efficiency of translation termination
GL3C0298	--r-----	0 0 1 0 0 0 0 0	ZYRO0Gp6	scrltkdy	3 2 3 2 2 2 2 1	SACE0M01430g SACE0N05324g SACE0O05830g CAGL0J08591g CAGL0L11440g ZYRO0B14630g ZYRO0C15400g ZYRO0D11242g SAKL0E09746g SAKL0G17820g KLTH0D16654g KLTH0G08360g KLLA0B04708g KLLA0C13860g DEHA2C10648g DEHA2D09438g YALI0E31196g	YML072C	Lipid-binding protein, localized to the bud via specific mRNA transport
GL3C0826	-------y	0 0 0 0 0 0 0 1	YALI0Ap36	scrltkdy	1 1 1 1 1 1 2 1	SACE0M00880g CAGL0H06875g ZYRO0A00440g SAKL0D00264g KLTH0E16500g KLLA0D10197g DEHA2A03520g DEHA2E16302g YALI0D09647g	YML099C	Zinc-finger transcription factor of the Zn(2)-Cys(6) binuclear cluster domain type
GL3R0103	--r----y	0 0 1 0 0 0 0 1	YALI0Cp11 ZYRO0Cp8	scrltkdy	4 4 2 2 2 3 4 6	SACE0M03234g SACE0M03256g SACE0N07084g SACE0O03674g CAGL0E02321g CAGL0H03575g CAGL0J11748g CAGL0J11770g ZYRO0C07238g ZYRO0E05126g SAKL0D08338g SAKL0E01870g SAKL0E01892g KLTH0C10670g KLTH0H11924g KLLA0C05940g KLLA0F12232g DEHA2E04774g DEHA2F04092g DEHA2F24420g DEHA2G08470g YALI0B01771g YALI0D08206g YALI0E16060g YALI0E22462g YALI0F14113g YALI0F19228g	YMR006C	Phospholipase B (lysophospholipase) involved in phospholipid metabolism
GL3C3680	------d-	0 0 0 0 0 0 1 0	DEHA2Dp18	s-r-tkdy	1 0 1 0 1 1 1 1	SACE0M03674g ZYRO0E06270g SAKL0D13464g KLTH0D07898g DEHA2B03564g YALI0F16599g	YMR019W	Protein that binds Sin3p in a two-hybrid assay
GL3C3745	-----k--	0 0 0 0 0 1 0 0	SAKL0Ep15	scr-t---	1 1 1 0 1 0 0 0	SACE0M06050g CAGL0K03663g ZYRO0A09042g KLTH0E09064g	YMR122W-A	Protein of unknown function
GL3R2386	-------y	0 0 0 0 0 0 0 1	YALI0Ep27	scrltkdy	1 1 1 1 1 1 1 1	SACE0M08426g CAGL0M11220g ZYRO0A05918g SAKL0H04950g KLTH0D12804g KLLA0C06930g DEHA2F15818g YALI0B14553g	YMR224C	Subunit of a complex with Rad50p and Xrs2p (MRX complex) that functions in repair of DNA double-strand breaks and in telomere stability
GL3C0179	-------y	0 0 0 0 0 0 0 6	YALI0Ap16 YALI0Ap58 YALI0Cp35 YALI0Ep10 YALI0Fp20 YALI0Fp21	scrltkdy	1 1 1 1 1 2 1 15	SACE0M08668g CAGL0J04246g ZYRO0C01078g SAKL0B05214g SAKL0B05236g KLTH0E04202g KLLA0B12958g DEHA2E01870g YALI0A02409g YALI0A06523g YALI0A09878g YALI0A10989g YALI0A12683g YALI0A12705g YALI0A15059g YALI0A16082g YALI0A16148g YALI0B21494g YALI0B22264g YALI0E10725g YALI0F25729g YALI0F25751g YALI0F26543g	YMR234W	Ribonuclease H1
GL3C3064	---l----	0 0 0 1 0 0 0 0	KLLA0Cp5	scr-tkdy	1 1 1 0 1 1 1 1	SACE0M10340g CAGL0M13783g ZYRO0D07062g SAKL0H00418g KLTH0B09944g DEHA2C12936g YALI0D16335g	YMR304W	Ubiquitin-specific protease that may play a role in ubiquitin precursor processing
GL3R3272	----t---	0 0 0 0 1 0 0 0	KLTH0Dp9	scrl-kdy	1 1 1 1 0 1 1 1	SACE0N06380g CAGL0G01606g ZYRO0A01782g SAKL0G16676g KLLA0D02794g DEHA2G09856g YALI0E04246g	YNL040W	Putative protein of unknown function with strong similarity to alanyl-tRNA synthases from Eubacteria
GL3R1861	------d-	0 0 0 0 0 0 1 0	DEHA2Ap11	scrltkdy	1 1 1 1 1 1 1 1	SACE0N05302g CAGL0J05610g ZYRO0C15422g SAKL0E09768g KLTH0G08338g KLLA0C13838g DEHA2E01738g YALI0D23969g	YNL088W	Essential type II topoisomerase
GL3R0673	-------y	0 0 0 0 0 0 0 1	YALI0Dp21	scrltkdy	2 1 1 1 1 1 1 2	SACE0I04642g SACE0N04708g CAGL0L03982g ZYRO0B16280g SAKL0E10846g KLTH0E09856g KLLA0F23914g DEHA2E13530g YALI0D19140g YALI0E15708g	YNL117W	Malate synthase, enzyme of the glyoxylate cycle
GL3C2571	-------y	0 0 0 0 0 0 0 1	YALI0Dp31	scrltkdy	1 1 1 1 1 1 1 1	SACE0N04686g CAGL0L04004g ZYRO0B16324g SAKL0E10890g KLTH0B05104g KLLA0F23980g DEHA2A11110g YALI0C13310g	YNL118C	Catalytic subunit of the Dcp1p-Dcp2p decapping enzyme complex
GL3C2731	-------y	0 0 0 0 0 0 0 1	YALI0Cp20	scrltkdy	1 1 1 1 1 1 1 1	SACE0N03586g CAGL0J06182g ZYRO0G05016g SAKL0E12562g KLTH0B06732g KLLA0D08030g DEHA2D09196g YALI0C16863g	YNL167C	Basic leucine zipper (bZIP) transcription factor of the ATF/CREB family
GL3R0570	------d-	0 0 0 0 0 0 2 0	DEHA2Cp31 DEHA2Gp15	scrltkdy	1 1 1 1 1 1 3 2	SACE0N03564g CAGL0J06204g ZYRO0G04994g SAKL0E12584g KLTH0B06754g KLLA0D08052g DEHA2C00990g DEHA2D00374g DEHA2D04576g YALI0B03080g YALI0C23122g	YNL168C	Putative protein of unknown function
GL3R1868	-------y	0 0 0 0 0 0 0 1	YALI0Ep11	scrltkdy	1 1 1 1 1 1 1 1	SACE0N03520g CAGL0J06248g ZYRO0G04928g SAKL0E12650g KLTH0B06820g KLLA0D08118g DEHA2D08932g YALI0D16885g	YNL172W	Largest subunit of the Anaphase-Promoting Complex/Cyclosome (APC/C)
GL3R0661	----t---	0 0 0 0 1 0 0 0	KLTH0Fp8	scrltk-y	1 1 1 1 3 1 0 2	SACE0N02310g CAGL0J07502g ZYRO0F15532g SAKL0E14366g KLTH0B08470g KLTH0F19866g KLTH0H00286g KLLA0D19745g YALI0A08239g YALI0D15928g	YNL234W	Similar to globins and has a functional heme-binding domain
GL3C3208	--r-----	0 0 2 0 0 0 0 0	ZYRO0Cp12 ZYRO0Fp8	scr-tkdy	1 1 1 0 2 1 1 1	SACE0N02134g CAGL0J07656g ZYRO0F15862g SAKL0C03652g KLTH0F00352g KLTH0F03256g DEHA2G11220g YALI0C07502g	YNL243W	Transmembrane actin-binding protein involved in membrane cytoskeleton assembly and cell polarization
GL3C2674	-------y	0 0 0 0 0 0 0 1	YALI0Ep16	scrltkdy	1 1 1 1 1 1 1 1	SACE0N01980g CAGL0J07788g ZYRO0F16038g SAKL0C03410g KLTH0F03058g KLLA0C02915g DEHA2D17314g YALI0D15246g	YNL250W	Subunit of MRX complex, with Mre11p and Xrs2p
GL3C0186	s-r----y	1 0 2 0 0 0 0 2	SACE0Pp2 YALI0Cp18 YALI0Fp26 ZYRO0Dp7 ZYRO0Ep9	s-r-t-dy	2 0 6 0 1 0 3 11	SACE0N01474g SACE0O12232g ZYRO0A01122g ZYRO0A08206g ZYRO0D10780g ZYRO0F16874g ZYRO0G18876g ZYRO0G19866g KLTH0F02200g DEHA2A01408g DEHA2C09724g DEHA2G19360g YALI0A12353g YALI0B19976g YALI0B21670g YALI0B22506g YALI0C08074g YALI0C14344g YALI0E14256g YALI0E15840g YALI0F13937g YALI0F15983g YALI0F28765g	YNL274C	Glyoxylate reductase
GL3R2381	-------y	0 0 0 0 0 0 0 1	YALI0Dp13	scrltkdy	1 1 1 1 1 1 1 1	SACE0N07788g CAGL0M10593g ZYRO0D08712g SAKL0A01892g KLTH0A06226g KLLA0C09130g DEHA2F24200g YALI0F10769g	YNR020C	Putative metalloprotease of the mitochondrial inner membrane
GL3R4521	----tk--	0 0 0 0 1 2 0 0	KLTH0Ep9 SAKL0Bp12 SAKL0Fp2	s--l----	1 0 0 1 0 0 0 0	SACE0N08822g KLLA0A10395g	YNR064C	Epoxide hydrolase, member of the alpha/beta hydrolase fold family
GL3C3158	------d-	0 0 0 0 0 0 2 0	DEHA2Cp2 DEHA2Gp1	s---t-d-	1 0 0 0 1 0 6 0	SACE0N09042g KLTH0G19602g DEHA2A14762g DEHA2B13046g DEHA2B13068g DEHA2E02574g DEHA2F00132g DEHA2G21362g	YNR074C	Mitochondrial cell death effector that translocates to the nucleus in response to apoptotic stimuli
GL3C0188	------d-	0 0 0 0 0 0 1 0	DEHA2Cp9	scrltkdy	3 3 2 2 2 2 3 3	SACE0B05764g SACE0D12914g SACE0O01738g CAGL0A02508g CAGL0I07689g CAGL0L06710g ZYRO0A06358g ZYRO0B06204g SAKL0C09856g SAKL0G01892g KLTH0C09944g KLTH0F16632g KLLA0C03762g KLLA0E21649g DEHA2B11660g DEHA2B15092g DEHA2D16170g YALI0D02046g YALI0F05060g YALI0F14949g	YOL092W	Putative protein of unknown function
GL3C2823	-----k--	0 0 0 0 0 1 0 0	SAKL0Ap6	scr-tkdy	1 1 1 0 1 1 1 1	SACE0O00660g CAGL0B01485g ZYRO0C03344g SAKL0C13530g KLTH0F19514g DEHA2D14696g YALI0E33209g	YOL141W	tRNA methyltransferase required for the synthesis of wybutosine
GL3R2425	-----k--	0 0 0 0 0 1 0 0	SAKL0Ep10	s--ltkd-	1 0 0 2 3 2 1 0	SACE0O00418g SAKL0B00440g SAKL0D15092g KLTH0C00418g KLTH0D00308g KLTH0D16984g KLLA0C00264g KLLA0D19921g DEHA2B16192g	YOL154W	Putative GPI-anchored protein
GL3C4503	s-------	3 0 0 0 0 0 0 0	SACE0Ap1 SACE0Fp4 SACE0Hp5	s-------	2 0 0 0 0 0 0 0	SACE0E06578g SACE0O00110g	YOL166W-A	Identified by gene-trapping
GL3R3451	-cr-----	0 1 1 0 0 0 0 0	CAGL0Lp5 ZYRO0Bp7	s--ltkdy	1 0 0 1 1 1 1 1	SACE0O04928g SAKL0G01540g KLTH0F16984g KLLA0F15972g DEHA2F15994g YALI0A06369g	YOR043W	Protein required, with binding partner Psr1p, for full activation of the general stress response
GL3C2238	-------y	0 0 0 0 0 0 0 1	YALI0Ap24	scrltkdy	1 1 1 1 1 1 1 1	SACE0O06490g CAGL0L11616g ZYRO0F09966g SAKL0G02464g KLTH0F16126g KLLA0E21143g DEHA2G15092g YALI0C22341g	YOR118W	Putative protein of unknown function
GL3R2162	-------y	0 0 0 0 0 0 0 1	YALI0Fp25	scrltkdy	1 1 1 1 1 1 1 1	SACE0O07370g CAGL0L04356g ZYRO0D11946g SAKL0G04202g KLTH0G03080g KLLA0A02321g DEHA2G07920g YALI0D01133g	YOR160W	Nuclear import receptor, mediates the nuclear localization of proteins involved in mRNA-nucleus export
GL3C3117	-------y	0 0 0 0 0 0 0 1	YALI0Cp8	scrltkd-	1 1 1 1 1 1 1 0	SACE0O08008g CAGL0G09559g ZYRO0D14960g SAKL0A07612g KLTH0H07040g KLLA0C05258g DEHA2D09174g	YOR188W	Protein involved in positive regulation of both 1,3-beta-glucan synthesis and the Pkc1p-MAPK pathway
GL3R1792	s-------	1 0 0 0 0 0 0 0	SACE0Gp1	scrltkdy	1 1 1 1 1 1 1 1	SACE0O08228g CAGL0I10923g ZYRO0F10758g SAKL0H08382g KLTH0D09548g KLLA0F00836g DEHA2G18854g YALI0E10571g	YOR196C	Protein involved in biosynthesis of the coenzyme lipoic acid
GL3C0140	----t---	0 0 0 0 2 0 0 0	KLTH0Dp2 KLTH0Fp5	scrltkdy	2 2 2 2 3 3 3 9	SACE0K02574g SACE0O09218g CAGL0J05852g CAGL0K09152g ZYRO0D10428g ZYRO0F07546g SAKL0A05060g SAKL0C04136g SAKL0H06292g KLTH0D11462g KLTH0G19360g KLTH0G19756g KLLA0D05907g KLLA0D06127g DEHA2C15202g DEHA2F08668g DEHA2G07436g YALI0A11803g YALI0B21692g YALI0D04180g YALI0D09427g YALI0D14674g YALI0E05731g YALI0E09801g YALI0E24695g YALI0F29821g	YOR246C	Protein with similarity to oxidoreductases, found in lipid particles
GL3R3013	-------y	0 0 0 0 0 0 0 1	YALI0Dp20	scrltkd-	1 1 1 1 1 1 1 0	SACE0O09812g CAGL0L10934g ZYRO0F09460g SAKL0H05368g KLTH0D12386g KLLA0C07359g DEHA2F10934g	YOR274W	Delta 2-isopentenyl pyrophosphate:tRNA isopentenyl transferase
GL3C0470	s-------	3 0 0 0 0 0 0 0	SACE0Ap5 SACE0Ap10 SACE0Hp3	scrltk--	3 2 4 1 3 2 0 0	SACE0M10626g SACE0N03630g SACE0O12166g CAGL0J06138g CAGL0K08338g ZYRO0F02112g ZYRO0F02134g ZYRO0F02156g ZYRO0G05082g SAKL0E12496g SAKL0G08096g KLTH0B06578g KLTH0C01166g KLTH0E15928g KLLA0D07964g	YOR385W	Putative protein of unknown function
GL3C2206	-------y	0 0 0 0 0 0 0 1	YALI0Ap50	scrltkdy	1 1 1 1 1 1 1 1	SACE0P05764g CAGL0L08646g ZYRO0F03916g SAKL0B02398g KLTH0A02618g KLLA0F11000g DEHA2B13772g YALI0E21153g	YPL020C	Ubl (ubiquitin-like protein)-specific protease that cleaves Smt3p protein conjugates
GL3C0522	------d-	0 0 0 0 0 0 2 0	DEHA2Bp4 DEHA2Ep29	scrltkdy	1 3 4 1 1 2 2 1	SACE0P04356g CAGL0E05192g CAGL0E05214g CAGL0E05236g ZYRO0A00286g ZYRO0D02816g ZYRO0F04840g ZYRO0G20504g SAKL0E00286g SAKL0H09438g KLTH0A08052g KLLA0F19360g DEHA2A14542g DEHA2D13244g YALI0C12595g	YPL088W	Putative aryl alcohol dehydrogenase
GL3C2747	-------y	0 0 0 0 0 0 0 1	YALI0Ap26	scrltkdy	1 1 1 1 1 1 1 1	SACE0P04290g CAGL0H05665g ZYRO0F14608g SAKL0H09372g KLTH0E13200g KLLA0E24069g DEHA2E13442g YALI0E18029g	YPL091W	Cytosolic and mitochondrial glutathione oxidoreductase
GL3C0192	-----k--	0 0 0 0 0 1 0 0	SAKL0Cp2	scrltkdy	1 1 3 3 3 3 4 2	SACE0P03850g CAGL0J07062g ZYRO0A03080g ZYRO0F10604g ZYRO0G05610g SAKL0D03608g SAKL0E11880g SAKL0H08536g KLTH0B06006g KLTH0C07502g KLTH0D09372g KLLA0F00704g KLLA0F04235g KLLA0F27995g DEHA2B10406g DEHA2C00792g DEHA2G00748g DEHA2G24706g YALI0E04202g YALI0E07535g	YPL111W	Arginase, responsible for arginine degradation
GL3C3029	---l----	0 0 0 1 0 0 0 0	KLLA0Dp3	scr-tkdy	1 1 1 0 1 1 1 1	SACE0P03476g CAGL0M02783g ZYRO0F06270g SAKL0H07744g KLTH0D10120g DEHA2C16478g YALI0B16280g	YPL127C	Histone H1, a linker histone required for nucleosome packaging at restricted sites
GL3R1379	-------y	0 0 0 0 0 0 0 1	YALI0Ap8	scrltkdy	1 1 1 1 1 1 1 1	SACE0P02464g CAGL0F03663g ZYRO0F11902g SAKL0H05808g KLTH0D11946g KLLA0C09647g DEHA2F14762g YALI0A20526g	YPL173W	Mitochondrial ribosomal protein of the large subunit
GL3R3999	----t---	0 0 0 0 1 0 0 0	KLTH0Hp4	s-r-----	1 0 1 0 0 0 0 0	SACE0P02090g ZYRO0G08338g	YPL189C-A	Cytochrome oxidase assembly factor
GL3R1565	-------y	0 0 0 0 0 0 0 1	YALI0Bp1	scrltkdy	1 1 1 1 1 1 1 1	SACE0P00880g CAGL0H00803g ZYRO0E08140g SAKL0A03014g KLTH0H02816g KLLA0D12804g DEHA2D10252g YALI0B20878g	YPL246C	Possible rhomboid protease
GL3R0789	s-----d-	1 0 0 0 0 0 1 0	DEHA2Fp18 SACE0Dp5	scrltkdy	2 1 1 1 1 1 1 2	SACE0O12276g SACE0P00198g CAGL0D04422g ZYRO0F14564g SAKL0D04378g KLTH0B00902g KLLA0B07040g DEHA2A00836g YALI0A20570g YALI0D24145g	YPL279C	Protein of unknown function
singleton	-----k--	0 0 0 0 0 1 0 0	SAKL0Fp9	s-------	1 0 0 0 0 0 0 0	SACE0P07040g	YPR036W-A	Protein of unknown function
GL3R0872	-------y	0 0 0 0 0 0 0 1	YALI0Dp25	scrltkdy	1 1 2 1 1 1 1 1	SACE0P07964g CAGL0K07964g ZYRO0B00528g ZYRO0C17116g SAKL0F04642g KLTH0F13200g KLLA0D13640g DEHA2E14762g YALI0C02563g	YPR086W	Transcription factor TFIIB
GL3R1741	-------y	0 0 0 0 0 0 0 1	YALI0Ep14	scrltkd-	2 1 1 1 1 1 1 0	SACE0P09900g SACE0P09922g CAGL0I06457g ZYRO0D01298g SAKL0F15796g KLTH0A01078g KLLA0B10769g DEHA2B10736g	YPR169W-A	Dubious open reading frame unlikely to encode a protein, based on available experimental and comparative sequence data
GL3R2899	---l----	0 0 0 1 0 0 0 0	KLLA0Bp3	scr-tkdy	1 1 1 0 1 1 1 1	SACE0P10208g CAGL0G09977g ZYRO0D00946g SAKL0F16126g KLTH0A00726g DEHA2C06864g YALI0A19074g	YPR184W	Glycogen debranching enzyme containing glucanotranferase and alpha-1,6-amyloglucosidase activities
GL3R3445	------d-	0 0 0 0 0 0 1 0	DEHA2Cp18	s-rl-kdy	1 0 1 2 0 1 1 1	SACE0P10538g ZYRO0B16940g SAKL0C11000g KLLA0E00221g KLLA0F00242g DEHA2D14212g YALI0C07590g	YPR201W	Arsenite transporter of the plasma membrane
GL3C0079	------d-	0 0 0 0 0 0 10 0	DEHA2Bp8 DEHA2Cp13 DEHA2Cp20 DEHA2Dp23 DEHA2Dp30 DEHA2Fp14 DEHA2Fp22 DEHA2Fp23 DEHA2Gp18 DEHA2Gp20	------d-	0 0 0 0 0 0 33 0	DEHA2A00242g DEHA2B00110g DEHA2B06292g DEHA2B16676g DEHA2B16720g DEHA2B16742g DEHA2C00110g DEHA2C00154g DEHA2C01540g DEHA2D00176g DEHA2D00198g DEHA2D00242g DEHA2D00396g DEHA2D00660g DEHA2D19140g DEHA2D19162g DEHA2D19404g DEHA2D19470g DEHA2E00264g DEHA2E00308g DEHA2E00352g DEHA2E00374g DEHA2E07744g DEHA2E07766g DEHA2E24398g DEHA2F00220g DEHA2F00242g DEHA2F00308g DEHA2F20922g DEHA2F26576g DEHA2F273…	-	-
GL3C0089	-------y	0 0 0 0 0 0 0 9	YALI0Ap18 YALI0Ap54 YALI0Bp4 YALI0Bp23 YALI0Bp25 YALI0Cp10 YALI0Cp42 YALI0Dp40 YALI0Fp5	-------y	0 0 0 0 0 0 0 30	YALI0A00550g YALI0A02024g YALI0A03971g YALI0A04059g YALI0A04631g YALI0A05929g YALI0A07128g YALI0A12243g YALI0B01430g YALI0B02310g YALI0B02596g YALI0B03850g YALI0B06490g YALI0B09735g YALI0C02519g YALI0C03542g YALI0C06710g YALI0C11077g YALI0C13552g YALI0C14542g YALI0C19360g YALI0D11924g YALI0D14366g YALI0D14388g YALI0D18128g YALI0E10241g YALI0E24585g YALI0F09031g YALI0F11187g YALI0F30635g	-	-
GL3C0171	------d-	0 0 0 0 0 0 12 0	DEHA2Ap1 DEHA2Ap3 DEHA2Bp3 DEHA2Bp12 DEHA2Cp12 DEHA2Cp23 DEHA2Cp27 DEHA2Dp1 DEHA2Dp25 DEHA2Dp26 DEHA2Ep3 DEHA2Fp12	------d-	0 0 0 0 0 0 25 0	DEHA2A00220g DEHA2A00968g DEHA2A01012g DEHA2B16698g DEHA2C00132g DEHA2C00550g DEHA2C00572g DEHA2C03916g DEHA2C03938g DEHA2C10318g DEHA2C10340g DEHA2C10362g DEHA2D00352g DEHA2D00462g DEHA2D00704g DEHA2D09240g DEHA2D12650g DEHA2D12672g DEHA2D19382g DEHA2E07348g DEHA2F00264g DEHA2F10472g DEHA2F12892g DEHA2F14410g DEHA2F27324g	-	-
GL3C0221	---ltk--	0 0 0 2 1 1 0 0	KLLA0Bp1 KLLA0Dp1 KLTH0Bp7 SAKL0Bp13	--rltkdy	0 0 2 7 2 2 5 3	ZYRO0E00396g ZYRO0F03058g SAKL0C02090g SAKL0G08712g KLTH0E00308g KLTH0H14982g KLLA0A00110g KLLA0C00110g KLLA0C06699g KLLA0D13002g KLLA0D20031g KLLA0E00111g KLLA0F00132g DEHA2B00484g DEHA2D01386g DEHA2E10406g DEHA2E24134g DEHA2G17358g YALI0C17369g YALI0E01584g YALI0E04070g	-	-
GL3C0275	-------y	0 0 0 0 0 0 0 4	YALI0Cp5 YALI0Cp9 YALI0Dp8 YALI0Dp12	-------y	0 0 0 0 0 0 0 19	YALI0A04191g YALI0A05885g YALI0A07667g YALI0A14322g YALI0A14905g YALI0B03938g YALI0B15466g YALI0B16170g YALI0B17908g YALI0C08184g YALI0C17589g YALI0C19239g YALI0C21978g YALI0D17512g YALI0D22462g YALI0D25806g YALI0F00616g YALI0F06380g YALI0F17160g	-	-
GL3C0410	--r-----	0 0 1 0 0 0 0 0	ZYRO0Bp2	-c---kd-	0 7 0 0 0 3 7 0	CAGL0B02882g CAGL0B02904g CAGL0B02926g CAGL0B02948g CAGL0B02970g CAGL0D00286g CAGL0K12980g SAKL0E05324g SAKL0E05346g SAKL0H24090g DEHA2A00792g DEHA2A06336g DEHA2C02706g DEHA2D04290g DEHA2D04312g DEHA2D07458g DEHA2G24838g	-	-
GL3C0443	--r-----	0 0 1 0 0 0 0 0	ZYRO0Gp3	-cr----y	0 2 5 0 0 0 0 5	CAGL0F07579g CAGL0F07601g ZYRO0E10252g ZYRO0G19690g ZYRO0G19712g ZYRO0G19734g ZYRO0G19756g YALI0D27214g YALI0E11517g YALI0E26125g YALI0E31108g YALI0F18282g	-	-
GL3C0453	-------y	0 0 0 0 0 0 0 2	YALI0Ep4 YALI0Fp8	--r-tkdy	0 0 1 0 1 2 1 11	ZYRO0G07436g SAKL0D15114g SAKL0F00308g KLTH0E00638g DEHA2D02596g YALI0A13563g YALI0A16610g YALI0B12298g YALI0C00979g YALI0C08393g YALI0E20845g YALI0E28446g YALI0E31581g YALI0E34463g YALI0E34485g YALI0F12595g	-	-
GL3C0489	------d-	0 0 0 0 0 0 1 0	DEHA2Ep24	------d-	0 0 0 0 0 0 16 0	DEHA2E23122g DEHA2E23144g DEHA2E23166g DEHA2E23188g DEHA2E23232g DEHA2E23254g DEHA2E23364g DEHA2E23386g DEHA2E23408g DEHA2E23430g DEHA2E23452g DEHA2E23474g DEHA2E23518g DEHA2E23540g DEHA2E23584g DEHA2E23606g	-	-
GL3C0552	-------y	0 0 0 0 0 0 0 2	YALI0Ap41 YALI0Bp24	-------y	0 0 0 0 0 0 0 13	YALI0A01650g YALI0A03201g YALI0A04785g YALI0A05005g YALI0A06347g YALI0B00748g YALI0B19228g YALI0C01925g YALI0D18832g YALI0D21406g YALI0E07293g YALI0E14707g YALI0F23199g	-	-
GL3C0576	------d-	0 0 0 0 0 0 1 0	DEHA2Ap16	--rl-kdy	0 0 1 1 0 1 1 7	ZYRO0G07480g SAKL0H26180g KLLA0B14839g DEHA2F27346g YALI0A12573g YALI0B09163g YALI0E00110g YALI0E31603g YALI0E35222g YALI0F23067g YALI0F25773g	-	-
GL3C0712	------dy	0 0 0 0 0 0 3 1	DEHA2Ep26 DEHA2Ep28 DEHA2Gp3 YALI0Ep1	------dy	0 0 0 0 0 0 2 9	DEHA2D19294g DEHA2E07546g YALI0A07425g YALI0D17754g YALI0E02112g YALI0E08162g YALI0E11407g YALI0E11429g YALI0E20999g YALI0F26983g YALI0F27005g	-	-
GL3C0749	-c------	0 2 0 0 0 0 0 0	CAGL0Ap1 CAGL0Cp6	-c------	0 11 0 0 0 0 0 0	CAGL0C00110g CAGL0C00847g CAGL0E00275g CAGL0E06644g CAGL0E06666g CAGL0E06688g CAGL0J01727g CAGL0J01800g CAGL0J11968g CAGL0K00170g CAGL0M00132g	-	-
GL3C0969	-------y	0 0 0 0 0 0 0 1	YALI0Ep20	-------y	0 0 0 0 0 0 0 10	YALI0A02783g YALI0A03421g YALI0A08195g YALI0A13497g YALI0B06160g YALI0C21252g YALI0C21274g YALI0D11638g YALI0E19140g YALI0E25443g	-	-
GL3C3186	--r-----	0 0 1 0 0 0 0 0	ZYRO0Bp14	-c-l-kdy	0 1 0 1 0 1 2 2	CAGL0J08272g SAKL0C02420g KLLA0C02167g DEHA2B04642g DEHA2C14916g YALI0D25256g YALI0E19657g	-	-
GL3C3189	-----k--	0 0 0 0 0 1 0 0	SAKL0Cp11	--rlt-dy	0 0 1 2 1 0 3 1	ZYRO0E00418g KLTH0B00836g KLLA0F04125g KLLA0F04257g DEHA2C01628g DEHA2G00946g DEHA2G07172g YALI0E22506g	-	-
GL3C3528	s--lt---	4 0 0 1 3 0 0 0	KLLA0Cp8 KLTH0Ap4 KLTH0Fp9 KLTH0Hp1 SACE0Ap4 SACE0Ap6 SACE0Ap9 SACE0Ap11	---lt---	0 0 0 5 2 0 0 0	KLTH0C11924g KLTH0D17050g KLLA0B00308g KLLA0B14916g KLLA0C19316g KLLA0D00275g KLLA0E25147g	-	-
GL3C3541	---l----	0 0 0 1 0 0 0 0	KLLA0Fp8	--r--kdy	0 0 1 0 0 2 2 1	ZYRO0F02068g SAKL0H25410g SAKL0H25432g DEHA2A06688g DEHA2E15004g YALI0E02266g	-	-
GL3C3543	---l----	0 0 0 2 0 0 0 0	KLLA0Ap5 KLLA0Cp10	---l----	0 0 0 7 0 0 0 0	KLLA0A00143g KLLA0B00166g KLLA0C00154g KLLA0D00157g KLLA0D19987g KLLA0E00155g KLLA0F00176g	-	-
GL3C3673	-c------	0 1 0 0 0 0 0 0	CAGL0Dp1	-cr---dy	0 2 2 0 0 0 1 1	CAGL0J01774g CAGL0L00227g ZYRO0C10120g ZYRO0F02728g DEHA2B15334g YALI0C21538g	-	-
GL3C3715	------d-	0 0 0 0 0 0 2 0	DEHA2Cp28 DEHA2Gp7	------d-	0 0 0 0 0 0 6 0	DEHA2A05522g DEHA2A05544g DEHA2D12892g DEHA2D19096g DEHA2F11748g DEHA2G00506g	-	-
GL3C3761	-----k--	0 0 0 0 0 1 0 0	SAKL0Dp9	--rlt-d-	0 0 1 1 1 0 1 0	ZYRO0D04884g KLTH0D01232g KLLA0C13035g DEHA2E11924g	-	-
GL3C3791	------d-	0 0 0 0 0 0 1 0	DEHA2Fp17	---l-kd-	0 0 0 1 0 1 2 0	SAKL0H07018g KLLA0D07414g DEHA2A00858g DEHA2G00550g	-	-
GL3C3819	------d-	0 0 0 0 0 0 9 0	DEHA2Ap15 DEHA2Dp8 DEHA2Dp12 DEHA2Fp4 DEHA2Fp8 DEHA2Fp9 DEHA2Fp13 DEHA2Gp9 DEHA2Gp21	------d-	0 0 0 0 0 0 5 0	DEHA2B00132g DEHA2D00682g DEHA2D19448g DEHA2E00198g DEHA2F27434g	-	-
GL3C3834	-------y	0 0 0 0 0 0 0 1	YALI0Ep8	-------y	0 0 0 0 0 0 0 5	YALI0A11671g YALI0D19360g YALI0F00352g YALI0F28633g YALI0F32175g	-	-
GL3C3852	---l--d-	0 0 0 5 0 0 1 0	DEHA2Ap9 KLLA0Ap1 KLLA0Cp1 KLLA0Dp9 KLLA0Ep1 KLLA0Fp1	---l--d-	0 0 0 1 0 0 3 0	KLLA0C19547g DEHA2A10252g DEHA2A10274g DEHA2D19008g	-	-
GL3C3940	-------y	0 0 0 0 0 0 0 2	YALI0Bp22 YALI0Fp18	-------y	0 0 0 0 0 0 0 4	YALI0A16423g YALI0A17215g YALI0B01210g YALI0B18942g	-	-
GL3C3943	-----k--	0 0 0 0 0 1 0 0	SAKL0Ap2	----tk--	0 0 0 0 1 3 0 0	SAKL0B00132g SAKL0C14058g SAKL0E00264g KLTH0E01474g	-	-
GL3C3959	------d-	0 0 0 0 0 0 11 0	DEHA2Ap17 DEHA2Bp1 DEHA2Cp7 DEHA2Cp10 DEHA2Dp3 DEHA2Dp4 DEHA2Dp9 DEHA2Dp10 DEHA2Fp1 DEHA2Fp2 DEHA2Gp4	------d-	0 0 0 0 0 0 3 0	DEHA2A00110g DEHA2F00110g DEHA2G00110g	-	-
GL3C4023	----t---	0 0 0 0 1 0 0 0	KLTH0Gp1	----t--y	0 0 0 0 2 0 0 1	KLTH0F00110g KLTH0F19954g YALI0C14388g	-	-
GL3C4061	-----k--	0 0 0 0 0 1 0 0	SAKL0Gp3	-----k--	0 0 0 0 0 3 0 0	SAKL0A10582g SAKL0A10648g SAKL0D15136g	-	-
GL3C4087	------d-	0 0 0 0 0 0 1 0	DEHA2Cp8	------d-	0 0 0 0 0 0 3 0	DEHA2C00176g DEHA2C00198g DEHA2G00242g	-	-
GL3C4099	----t---	0 0 0 0 1 0 0 0	KLTH0Fp2	----tk--	0 0 0 0 2 1 0 0	SAKL0C03696g KLTH0F00264g KLTH0F03278g	-	-
GL3C4100	-----k--	0 0 0 0 0 4 0 0	SAKL0Dp6 SAKL0Ep18 SAKL0Fp13 SAKL0Hp5	----tk--	0 0 0 0 1 2 0 0	SAKL0C04158g SAKL0G00154g KLTH0G19426g	-	-
GL3C4101	-------y	0 0 0 0 0 0 0 2	YALI0Cp37 YALI0Cp38	-------y	0 0 0 0 0 0 0 3	YALI0A15378g YALI0B18216g YALI0C15004g	-	-
GL3C4144	------d-	0 0 0 0 0 0 1 0	DEHA2Cp16	--r---d-	0 0 1 0 0 0 1 0	ZYRO0B06072g DEHA2B16412g	-	-
GL3C4155	------d-	0 0 0 0 0 0 1 0	DEHA2Fp24	------d-	0 0 0 0 0 0 2 0	DEHA2D00836g DEHA2D13354g	-	-
GL3C4283	----t---	0 0 0 0 1 0 0 0	KLTH0Hp3	----t---	0 0 0 0 2 0 0 0	KLTH0B05060g KLTH0E14938g	-	-
GL3C4295	-----k--	0 0 0 0 0 2 0 0	SAKL0Cp5 SAKL0Cp6	--r-t---	0 0 1 0 1 0 0 0	ZYRO0C18282g KLTH0F03300g	-	-
GL3C4323	-------y	0 0 0 0 0 0 0 7	YALI0Ap1 YALI0Ap3 YALI0Cp30 YALI0Ep13 YALI0Fp13 YALI0Fp15 YALI0Fp22	-------y	0 0 0 0 0 0 0 2	YALI0B06138g YALI0C15741g	-	-
GL3C4375	-------y	0 0 0 0 0 0 0 2	YALI0Cp13 YALI0Cp33	------dy	0 0 0 0 0 0 1 1	DEHA2G15576g YALI0E04312g	-	-
GL3C4442	-------y	0 0 0 0 0 0 0 1	YALI0Ap42	------dy	0 0 0 0 0 0 1 1	DEHA2G10164g YALI0C20207g	-	-
GL3C4460	-------y	0 0 0 0 0 0 0 2	YALI0Ap63 YALI0Dp18	-------y	0 0 0 0 0 0 0 2	YALI0A00572g YALI0E08008g	-	-
GL3C4485	------d-	0 0 0 0 0 0 6 0	DEHA2Bp2 DEHA2Bp5 DEHA2Dp11 DEHA2Dp16 DEHA2Fp3 DEHA2Gp17	------d-	0 0 0 0 0 0 2 0	DEHA2C00242g DEHA2E00220g	-	-
GL3C4498	-------y	0 0 0 0 0 0 0 1	YALI0Cp25	------dy	0 0 0 0 0 0 1 1	DEHA2G19976g YALI0F11671g	-	-
GL3C4501	----t---	0 0 0 0 1 0 0 0	KLTH0Bp5	-----k--	0 0 0 0 0 1 0 0	SAKL0H00726g	-	-
GL3C4511	---l----	0 0 0 1 0 0 0 0	KLLA0Fp3	----tk--	0 0 0 0 1 1 0 0	SAKL0C11022g KLTH0B06644g	-	-
GL3C4547	-------y	0 0 0 0 0 0 0 4	YALI0Ap10 YALI0Cp36 YALI0Dp7 YALI0Ep6	-------y	0 0 0 0 0 0 0 2	YALI0A06633g YALI0A12837g	-	-
GL3M4610	--r----y	0 0 1 0 0 0 0 1	YALI0Dp11 ZYRO0Gp17	-crltk-y	0 1 2 1 3 2 0 3	CAGL0I07293g ZYRO0C03432g ZYRO0F00176g SAKL0D00176g SAKL0G04862g KLTH0C00440g KLTH0D17006g KLTH0G03696g KLLA0E01035g YALI0B17028g YALI0C04136g YALI0F01518g	-	-
GL3M4617	-------y	0 0 0 0 0 0 0 1	YALI0Ap31	-------y	0 0 0 0 0 0 0 6	YALI0A00176g YALI0A11198g YALI0C23452g YALI0E18766g YALI0F10901g YALI0F19030g	-	-
GL3R0233	s-r-----	2 0 2 0 0 0 0 0	SACE0Ap3 SACE0Cp4 ZYRO0Dp2 ZYRO0Ep1	--r-----	0 0 20 0 0 0 0 0	ZYRO0A00132g ZYRO0A00198g ZYRO0A00242g ZYRO0A11198g ZYRO0A11242g ZYRO0A11286g ZYRO0A11308g ZYRO0A11352g ZYRO0A13860g ZYRO0A13926g ZYRO0B00110g ZYRO0B17006g ZYRO0C00198g ZYRO0D00176g ZYRO0D00220g ZYRO0D00264g ZYRO0E00286g ZYRO0F05368g ZYRO0F05412g ZYRO0G00132g	-	-
GL3R0547	-----k--	0 0 0 0 0 1 0 0	SAKL0Gp4	--rltkdy	0 0 2 3 2 3 1 1	ZYRO0B00242g ZYRO0G12584g SAKL0D02596g SAKL0D14916g SAKL0F11198g KLTH0D00594g KLTH0H01672g KLLA0C16489g KLLA0D12650g KLLA0F00572g DEHA2E23298g YALI0D06193g	-	-
GL3R0548	-------y	0 0 0 0 0 0 0 1	YALI0Ap55	--rltkdy	0 0 3 1 1 1 1 6	ZYRO0C00352g ZYRO0D17820g ZYRO0G22396g SAKL0A10538g KLTH0B00528g KLLA0C00286g DEHA2E23980g YALI0A18425g YALI0B10604g YALI0C04026g YALI0C07546g YALI0E19943g YALI0E23452g	-	-
GL3R0563	-------y	0 0 0 0 0 0 0 2	YALI0Ap49 YALI0Ep21	-crltkdy	0 2 1 1 1 1 1 5	CAGL0F01815g CAGL0I08151g ZYRO0C07722g SAKL0E01342g KLTH0C11154g KLLA0D01243g DEHA2E06952g YALI0B04884g YALI0E12507g YALI0E33297g YALI0F19206g YALI0F26279g	-	-
GL3R0685	---l----	0 0 0 1 0 0 0 0	KLLA0Fp9	--rltkdy	0 0 1 2 2 2 2 1	ZYRO0B07414g SAKL0A06556g SAKL0H03872g KLTH0D13640g KLTH0E10912g KLLA0B00473g KLLA0F07095g DEHA2E14542g DEHA2G05346g YALI0B10153g	-	-
GL3R0920	---l----	0 0 0 1 0 0 0 0	KLLA0Ep8	--rltkdy	0 0 1 1 1 1 2 3	ZYRO0B02112g SAKL0A09592g KLTH0D06996g KLLA0E18371g DEHA2E02640g DEHA2G05698g YALI0A16445g YALI0C18315g YALI0C22792g	-	-
GL3R2424	-----k--	0 0 0 0 0 2 0 0	SAKL0Cp8 SAKL0Fp12	--rltkdy	0 0 1 1 1 2 1 2	ZYRO0E02772g SAKL0F01738g SAKL0H20526g KLTH0H08888g KLLA0D04356g DEHA2B03784g YALI0E07920g YALI0E27852g	-	-
GL3R3075	-----k--	0 0 0 0 0 1 0 0	SAKL0Bp10	--rltkdy	0 0 1 1 1 1 2 2	ZYRO0D00440g SAKL0B10978g KLTH0D01452g KLLA0F23441g DEHA2D08404g DEHA2D13750g YALI0B19162g YALI0E09262g	-	-
GL3R3446	-c------	0 1 0 0 0 0 0 0	CAGL0Bp2	--rltkdy	0 0 1 1 1 2 1 1	ZYRO0F07040g SAKL0G08998g SAKL0H06886g KLTH0D10912g KLLA0F11462g DEHA2D17468g YALI0E07513g	-	-
GL3R3564	-c------	0 1 0 0 0 0 0 0	CAGL0Ap2	-crltk--	0 1 1 1 1 1 0 0	CAGL0A00165g ZYRO0G09790g SAKL0H21472g KLTH0E07392g KLLA0E10605g	-	-
GL3R3638	---l-kd-	0 0 0 1 0 2 1 0	DEHA2Dp31 KLLA0Ep4 SAKL0Bp4 SAKL0Fp5	--rlt-dy	0 0 1 2 1 0 1 1	ZYRO0G03476g KLTH0E16610g KLLA0E00309g KLLA0F03146g DEHA2F16412g YALI0D26488g	-	-
GL3R3651	-------y	0 0 0 0 0 0 0 1	YALI0Fp9	--rltk-y	0 0 1 1 1 1 0 1	ZYRO0E05786g SAKL0A09988g KLTH0D07392g KLLA0F25520g YALI0E20647g	-	-
GL3R3753	-------y	0 0 0 0 0 0 0 1	YALI0Cp27	------dy	0 0 0 0 0 0 1 4	DEHA2B02442g YALI0A14608g YALI0A14861g YALI0C01694g YALI0C14872g	-	-
GL3R3857	------d-	0 0 0 0 0 0 1 0	DEHA2Ep8	------d-	0 0 0 0 0 0 4 0	DEHA2B16060g DEHA2C17622g DEHA2C17754g DEHA2D00968g	-	-
GL3R3858	-------y	0 0 0 0 0 0 0 4	YALI0Ep25 YALI0Fp10 YALI0Fp11 YALI0Fp12	------dy	0 0 0 0 0 0 2 2	DEHA2C00660g DEHA2E00484g YALI0A17281g YALI0E34045g	-	-
GL3R3887	----t---	0 0 0 0 1 0 0 0	KLTH0Fp7	----t---	0 0 0 0 4 0 0 0	KLTH0C07700g KLTH0C07722g KLTH0F12276g KLTH0H12914g	-	-
GL3R3964	----t---	0 0 0 0 1 0 0 0	KLTH0Gp7	----t-d-	0 0 0 0 1 0 2 0	KLTH0F04796g DEHA2A14718g DEHA2E00440g	-	-
GL3R3970	-------y	0 0 0 0 0 0 0 1	YALI0Bp10	------dy	0 0 0 0 0 0 1 2	DEHA2C15290g YALI0C06578g YALI0D20922g	-	-
GL3R3971	------d-	0 0 0 0 0 0 1 0	DEHA2Dp27	------d-	0 0 0 0 0 0 3 0	DEHA2C15422g DEHA2C15488g DEHA2C15510g	-	-
GL3R3983	-----k--	0 0 0 0 0 1 0 0	SAKL0Fp8	------dy	0 0 0 0 0 0 1 1	DEHA2E21736g YALI0B05346g	-	-
GL3R3990	------d-	0 0 0 0 0 0 1 0	DEHA2Ep11	---l--d-	0 0 0 1 0 0 2 0	KLLA0A11979g DEHA2G11660g DEHA2G18986g	-	-
GL3R3992	----t---	0 0 0 0 1 0 0 0	KLTH0Ap8	----t-dy	0 0 0 0 1 0 1 1	KLTH0E03080g DEHA2G19514g YALI0C19580g	-	-
GL3R4018	----t---	0 0 0 0 1 0 0 0	KLTH0Bp2	----t---	0 0 0 0 3 0 0 0	KLTH0B00616g KLTH0B00704g KLTH0B00770g	-	-
GL3R4027	-----k--	0 0 0 0 0 5 0 0	SAKL0Ap1 SAKL0Bp16 SAKL0Cp1 SAKL0Gp1 SAKL0Gp2	-----k--	0 0 0 0 0 3 0 0	SAKL0B00110g SAKL0C14080g SAKL0E00110g	-	-
GL3R4028	--r-----	0 0 1 0 0 0 0 0	ZYRO0Bp9	--r----y	0 0 2 0 0 0 0 1	ZYRO0E10340g ZYRO0F18634g YALI0B14014g	-	-
GL3R4134	------d-	0 0 0 0 0 0 5 0	DEHA2Bp13 DEHA2Bp15 DEHA2Cp4 DEHA2Cp6 DEHA2Fp11	------dy	0 0 0 0 0 0 1 1	DEHA2B00352g YALI0F03619g	-	-
GL3R4140	-------y	0 0 0 0 0 0 0 1	YALI0Cp12	------dy	0 0 0 0 0 0 1 1	DEHA2B10076g YALI0F08987g	-	-
GL3R4154	------d-	0 0 0 0 0 0 1 0	DEHA2Cp15	------d-	0 0 0 0 0 0 2 0	DEHA2D00528g DEHA2D12782g	-	-
GL3R4215	------d-	0 0 0 0 0 0 1 0	DEHA2Ep22	------dy	0 0 0 0 0 0 1 1	DEHA2F13442g YALI0B13332g	-	-
GL3R4233	--r-----	0 0 1 0 0 0 0 0	ZYRO0Ap4	----t-d-	0 0 0 0 1 0 1 0	KLTH0B10494g DEHA2F27060g	-	-
GL3R4321	-------y	0 0 0 0 0 0 0 1	YALI0Dp2	-------y	0 0 0 0 0 0 0 2	YALI0A12969g YALI0E11187g	-	-
GL3R4518	----t-d-	0 0 0 0 1 0 1 0	DEHA2Ep12 KLTH0Hp8	-------y	0 0 0 0 0 0 0 2	YALI0C10311g YALI0E11473g		similar to uniprot|P50505 Debaryomyces occidentalis High affinity potassium transporter
GL3R4519	-c------	0 1 0 0 0 0 0 0	CAGL0Gp2	-c------	0 2 0 0 0 0 0 0	CAGL0D05104g CAGL0G07183g	-	-
GL3R4545	-------y	0 0 0 0 0 0 0 1	YALI0Ep2	-------y	0 0 0 0 0 0 0 2	YALI0A01826g YALI0A06061g	-	-
singleton	----t---	0 0 0 0 1 0 0 0	KLTH0Hp6	----t---	0 0 0 0 1 0 0 0	KLTH0E10032g	KLTH0E10032g	weakly similar to uniprot|Q2JVJ5 Yellowstone A- Prime CYA_1049 NAD-dependent epimerase/dehydratase family protein
singleton	-c------	0 3 0 0 0 0 0 0	CAGL0Cp1 CAGL0Cp2 CAGL0Cp4	-c------	0 1 0 0 0 0 0 0	CAGL0C00781g	-	-
singleton	-c------	0 1 0 0 0 0 0 0	CAGL0Cp5	-c------	0 1 0 0 0 0 0 0	CAGL0D06710g	-	-
singleton	-c------	0 1 0 0 0 0 0 0	CAGL0Ip1	-c------	0 1 0 0 0 0 0 0	CAGL0I10147g	-	-
singleton	------d-	0 0 0 0 0 0 2 0	DEHA2Dp33 DEHA2Gp2	------d-	0 0 0 0 0 0 1 0	DEHA2A14806g	-	-
singleton	------d-	0 0 0 0 0 0 1 0	DEHA2Cp14	------d-	0 0 0 0 0 0 1 0	DEHA2B16390g	-	-
singleton	------d-	0 0 0 0 0 0 2 0	DEHA2Fp5 DEHA2Gp19	------d-	0 0 0 0 0 0 1 0	DEHA2B16544g	-	-
singleton	------d-	0 0 0 0 0 0 1 0	DEHA2Cp25	------d-	0 0 0 0 0 0 1 0	DEHA2C09372g	-	-
singleton	------d-	0 0 0 0 0 0 1 0	DEHA2Dp13	------d-	0 0 0 0 0 0 1 0	DEHA2D00154g	-	-
singleton	------d-	0 0 0 0 0 0 4 0	DEHA2Ap18 DEHA2Cp1 DEHA2Dp2 DEHA2Fp27	------d-	0 0 0 0 0 0 1 0	DEHA2D00418g	-	-
singleton	s-------	1 0 0 0 0 0 0 0	SACE0Fp3	------d-	0 0 0 0 0 0 1 0	DEHA2D01122g	-	-
singleton	------d-	0 0 0 0 0 0 1 0	DEHA2Bp10	------d-	0 0 0 0 0 0 1 0	DEHA2D19052g	-	-
singleton	------d-	0 0 0 0 0 0 3 0	DEHA2Cp3 DEHA2Dp15 DEHA2Dp17	------d-	0 0 0 0 0 0 1 0	DEHA2E00176g	-	-
singleton	s-------	2 0 0 0 0 0 0 0	SACE0Fp2 SACE0Np2	------d-	0 0 0 0 0 0 1 0	DEHA2E07282g	-	-
singleton	------d-	0 0 0 0 0 0 1 0	DEHA2Ep17	------d-	0 0 0 0 0 0 1 0	DEHA2E17072g	-	-
singleton	---l----	0 0 0 2 0 0 0 0	KLLA0Fp4 KLLA0Fp10	---l----	0 0 0 1 0 0 0 0	KLLA0A06446g	-	-
singleton	---l----	0 0 0 2 0 0 0 0	KLLA0Ep7 KLLA0Ep10	---l----	0 0 0 1 0 0 0 0	KLLA0D00352g	-	-
singleton	-c--tk--	0 1 0 0 1 1 0 0	CAGL0Lp6 KLTH0Hp7 SAKL0Hp11	---l----	0 0 0 1 0 0 0 0	KLLA0D17952g	-	-
singleton	-----k--	0 0 0 0 0 1 0 0	SAKL0Hp9	---l----	0 0 0 1 0 0 0 0	KLLA0E23211g	-	-
singleton	---l----	0 0 0 1 0 0 0 0	KLLA0Fp2	---l----	0 0 0 1 0 0 0 0	KLLA0F00843g	-	-
singleton	----t---	0 0 0 0 2 0 0 0	KLTH0Ep6 KLTH0Hp9	----t---	0 0 0 0 1 0 0 0	KLTH0B05038g	-	-
singleton	----t---	0 0 0 0 1 0 0 0	KLTH0Cp6	----t---	0 0 0 0 1 0 0 0	KLTH0C09702g	-	-
singleton	----t---	0 0 0 0 1 0 0 0	KLTH0Dp5	----t---	0 0 0 0 1 0 0 0	KLTH0D06974g	-	-
singleton	----t---	0 0 0 0 1 0 0 0	KLTH0Fp6	----t---	0 0 0 0 1 0 0 0	KLTH0E03366g	-	-
singleton	--rl-k--	0 0 1 1 0 1 0 0	KLLA0Fp7 SAKL0Ep14 ZYRO0Ap12	----t---	0 0 0 0 1 0 0 0	KLTH0E08976g	-	-
singleton	----t---	0 0 0 0 1 0 0 0	KLTH0Dp8	----t---	0 0 0 0 1 0 0 0	KLTH0H00506g	-	-
singleton	---l----	0 0 0 1 0 0 0 0	KLLA0Cp3	-----k--	0 0 0 0 0 1 0 0	SAKL0C03960g	-	-
singleton	-----k--	0 0 0 0 0 1 0 0	SAKL0Cp12	-----k--	0 0 0 0 0 1 0 0	SAKL0C08228g	-	-
singleton	----t---	0 0 0 0 1 0 0 0	KLTH0Cp3	-----k--	0 0 0 0 0 1 0 0	SAKL0D15422g	-	-
singleton	-----k--	0 0 0 0 0 1 0 0	SAKL0Fp10	-----k--	0 0 0 0 0 1 0 0	SAKL0E15422g	-	-
singleton	-----k--	0 0 0 0 0 1 0 0	SAKL0Bp15	-----k--	0 0 0 0 0 1 0 0	SAKL0G00176g	-	-
singleton	-c------	0 1 0 0 0 0 0 0	CAGL0Lp3	-----k--	0 0 0 0 0 1 0 0	SAKL0H23122g	-	-
singleton	-------y	0 0 0 0 0 0 0 1	YALI0Ap11	-------y	0 0 0 0 0 0 0 1	YALI0A03399g	-	-
singleton	-------y	0 0 0 0 0 0 0 1	YALI0Ap62	-------y	0 0 0 0 0 0 0 1	YALI0A04301g	-	-
singleton	-------y	0 0 0 0 0 0 0 1	YALI0Ep24	-------y	0 0 0 0 0 0 0 1	YALI0A05291g	-	-
singleton	-------y	0 0 0 0 0 0 0 1	YALI0Fp23	-------y	0 0 0 0 0 0 0 1	YALI0A06105g	-	-
singleton	-------y	0 0 0 0 0 0 0 1	YALI0Fp27	-------y	0 0 0 0 0 0 0 1	YALI0A06171g	-	-
singleton	-------y	0 0 0 0 0 0 0 1	YALI0Ap23	-------y	0 0 0 0 0 0 0 1	YALI0A08888g	-	-
singleton	-------y	0 0 0 0 0 0 0 1	YALI0Bp3	-------y	0 0 0 0 0 0 0 1	YALI0A10483g	-	-
singleton	-------y	0 0 0 0 0 0 0 1	YALI0Ap43	-------y	0 0 0 0 0 0 0 1	YALI0A11649g	-	-
singleton	-------y	0 0 0 0 0 0 0 1	YALI0Cp16	-------y	0 0 0 0 0 0 0 1	YALI0A13255g	-	-
singleton	-------y	0 0 0 0 0 0 0 1	YALI0Ap64	-------y	0 0 0 0 0 0 0 1	YALI0A13673g	-	-
singleton	-------y	0 0 0 0 0 0 0 5	YALI0Ap29 YALI0Dp14 YALI0Dp15 YALI0Dp16 YALI0Fp14	-------y	0 0 0 0 0 0 0 1	YALI0A14927g	-	-
singleton	-------y	0 0 0 0 0 0 0 2	YALI0Bp13 YALI0Bp14	-------y	0 0 0 0 0 0 0 1	YALI0A15345g	-	-
singleton	-------y	0 0 0 0 0 0 0 1	YALI0Ep15	-------y	0 0 0 0 0 0 0 1	YALI0A17446g	-	-
singleton	-------y	0 0 0 0 0 0 0 1	YALI0Ep23	-------y	0 0 0 0 0 0 0 1	YALI0A19338g	-	-
singleton	-------y	0 0 0 0 0 0 0 4	YALI0Bp5 YALI0Cp44 YALI0Dp1 YALI0Fp1	-------y	0 0 0 0 0 0 0 1	YALI0A21351g	-	-
singleton	-------y	0 0 0 0 0 0 0 1	YALI0Dp3	-------y	0 0 0 0 0 0 0 1	YALI0B01100g	-	-
singleton	-------y	0 0 0 0 0 0 0 1	YALI0Bp26	-------y	0 0 0 0 0 0 0 1	YALI0B05962g	-	-
singleton	-------y	0 0 0 0 0 0 0 2	YALI0Ap14 YALI0Dp24	-------y	0 0 0 0 0 0 0 1	YALI0B07777g	-	-
singleton	-------y	0 0 0 0 0 0 0 1	YALI0Fp7	-------y	0 0 0 0 0 0 0 1	YALI0B10890g	-	-
singleton	-------y	0 0 0 0 0 0 0 1	YALI0Fp2	-------y	0 0 0 0 0 0 0 1	YALI0B12034g	-	-
singleton	-------y	0 0 0 0 0 0 0 1	YALI0Ap45	-------y	0 0 0 0 0 0 0 1	YALI0C01826g	-	-
singleton	-------y	0 0 0 0 0 0 0 1	YALI0Ap20	-------y	0 0 0 0 0 0 0 1	YALI0C06017g	-	-
singleton	-------y	0 0 0 0 0 0 0 1	YALI0Fp19	-------y	0 0 0 0 0 0 0 1	YALI0C15785g	-	-
singleton	-------y	0 0 0 0 0 0 0 1	YALI0Ap46	-------y	0 0 0 0 0 0 0 1	YALI0D03311g	-	-
singleton	-------y	0 0 0 0 0 0 0 1	YALI0Ap56	-------y	0 0 0 0 0 0 0 1	YALI0D10109g	-	-
singleton	-------y	0 0 0 0 0 0 0 2	YALI0Dp4 YALI0Dp23	-------y	0 0 0 0 0 0 0 1	YALI0D12276g	-	-
singleton	-------y	0 0 0 0 0 0 0 1	YALI0Bp18	-------y	0 0 0 0 0 0 0 1	YALI0D18040g	-	-
singleton	-------y	0 0 0 0 0 0 0 1	YALI0Cp28	-------y	0 0 0 0 0 0 0 1	YALI0D18634g	-	-
singleton	-------y	0 0 0 0 0 0 0 1	YALI0Ap5	-------y	0 0 0 0 0 0 0 1	YALI0D18656g	-	-
singleton	-------y	0 0 0 0 0 0 0 1	YALI0Ap17	-------y	0 0 0 0 0 0 0 1	YALI0D18766g	-	-
singleton	-------y	0 0 0 0 0 0 0 1	YALI0Cp34	-------y	0 0 0 0 0 0 0 1	YALI0D23419g	-	-
singleton	-------y	0 0 0 0 0 0 0 2	YALI0Ap15 YALI0Fp16	-------y	0 0 0 0 0 0 0 1	YALI0E02178g	-	-
singleton	-------y	0 0 0 0 0 0 0 1	YALI0Ap28	-------y	0 0 0 0 0 0 0 1	YALI0E08558g	-	-
singleton	-------y	0 0 0 0 0 0 0 1	YALI0Dp27	-------y	0 0 0 0 0 0 0 1	YALI0E08910g	-	-
singleton	-------y	0 0 0 0 0 0 0 1	YALI0Cp22	-------y	0 0 0 0 0 0 0 1	YALI0E12045g	-	-
singleton	-------y	0 0 0 0 0 0 0 1	YALI0Ap48	-------y	0 0 0 0 0 0 0 1	YALI0E12529g	-	-
singleton	-------y	0 0 0 0 0 0 0 1	YALI0Ep17	-------y	0 0 0 0 0 0 0 1	YALI0E21956g	-	-
singleton	-------y	0 0 0 0 0 0 0 1	YALI0Ap30	-------y	0 0 0 0 0 0 0 1	YALI0F09537g	-	-
singleton	-------y	0 0 0 0 0 0 0 1	YALI0Ap60	-------y	0 0 0 0 0 0 0 1	YALI0F10637g	-	-
singleton	-------y	0 0 0 0 0 0 0 1	YALI0Dp22	-------y	0 0 0 0 0 0 0 1	YALI0F11407g	-	-
singleton	-------y	0 0 0 0 0 0 0 1	YALI0Ap9	-------y	0 0 0 0 0 0 0 1	YALI0F20086g	-	-
singleton	-------y	0 0 0 0 0 0 0 1	YALI0Ap25	-------y	0 0 0 0 0 0 0 1	YALI0F22561g	-	-
singleton	--r-----	0 0 1 0 0 0 0 0	ZYRO0Cp11	--r-----	0 0 1 0 0 0 0 0	ZYRO0C04752g	-	-
singleton	--r-----	0 0 1 0 0 0 0 0	ZYRO0Gp7	--r-----	0 0 1 0 0 0 0 0	ZYRO0G06028g	-	-
singleton	--r-----	0 0 1 0 0 0 0 0	ZYRO0Ap9	--r-----	0 0 1 0 0 0 0 0	ZYRO0G22110g	-	-
singleton	--r-----	0 0 2 0 0 0 0 0	ZYRO0Ap10 ZYRO0Cp9	--r-----	0 0 1 0 0 0 0 0	ZYRO0G22132g	-	-
